# Supplementary material for: The neurogenomic transition from territory establishment to parenting in a territorial female songbird
Source: BMC Genomics. 2019 Nov 7;20:819. doi: 10.1186/s12864-019-6202-3 (PMC6836416; doi:10.1186/s12864-019-6202-3)
Supplement: Supplementary file 1 — Additional file 1: Table S1. Differentially expressed genes between territory establishment and incubation in the ventromedial telencephalon(VmT),hypothalamus(HYPO), and hindbrain(HB). Table S2. Old change were analyzed . The most specific terms with significant effects(Fisher’s adjusted p < 0.001) and that contain > 3 genes are reported. Ont = Ontology (BP = Biological Process; CC = Cellular Component.Table S3. List of the candidate aggression-related genes detected in our dataset. The list of relevant pathways was obtained from the literature (Nelson,2005;Filby et al.,2010) and functions are from GeneCards (https://www.genecards.org)Table S4. RNA-Seq mapping statics, including total read pairs from the sequencer, total read pairs after trimming, total read pairs mapped(both reads in the pair mapped to the same manuscript),and percentage mapped. [file 12864_2019_6202_MOESM1_ESM.xlsx]

## Sheet: info
The neurogenomic transition from territory establishment to parenting in a territorial female songbird
Supplementary Tables 1-4
Alexandra B. Bentz1,2*, Douglas B. Rusch1,3, Aaron Buechlein3, and Kimberly A. Rosvall1,2
1Department of Biology, Indiana University, Bloomington, IN 47405, USA
2Center for the Integrative Study of Animal Behavior, Indiana University, Bloomington, IN 47405, USA
3Center for Genomics and Bioinformatics, Indiana University, Bloomington, Indiana, USA
Corresponding author*: bentza@iu.edu (ABB)

## Sheet: Table S1
Table S1. Differentially expressed genes between territory establishment and incubation in the ventromedial telencephalon (VmT), hypothalamus (HYPO), and hindbrain (HB).
Tissue	Blast Hit	Gene Symbol	Name	Higher expression in…	Log2 Fold Change	Adjusted P-Value
VmT	XP_016160124.1	LOC101818430	uncharacterized protein LOC101818430 isoform X2	territory establishment	1.78034	1.67e-05
VmT	XP_018862127.1	UBN2	ubinuclein-2	territory establishment	0.468884	0.000153885
VmT	XP_005056752.1	TRPV1	transient receptor potential cation channel subfamily V member 1	territory establishment	0.428904	0.00016564
VmT	XP_015488233.1	LOC107206709	uncharacterized protein LOC107206709	territory establishment	0.400328	0.000349565
VmT	XP_018762564.1	DCLK2	serine/threonine-protein kinase DCLK2	territory establishment	0.436571	0.000395132
VmT	XP_009087429.1	GK5	putative glycerol kinase 5 isoform X2	territory establishment	0.711762	0.000499413
VmT	XP_015470863.1	DNAJB5	dnaJ homolog subfamily B member 5 isoform X1	territory establishment	1.08472	0.000597444
VmT	XP_009089490.2	RFT1	protein RFT1 homolog	territory establishment	0.387264	0.000725924
VmT	XP_014124248.1	XRN1	5'-3' exoribonuclease 1 isoform X2	territory establishment	0.697891	0.000824526
VmT	XP_012429632.1	ACTN1	alpha-actinin-1 isoform X2	territory establishment	0.408415	0.00103539
VmT	XP_018774428.1	RWDD2A	RWD domain-containing protein 2A isoform X1	territory establishment	1.39214	0.00105412
VmT	XP_014123618.1	CDC42BPA	serine/threonine-protein kinase MRCK alpha isoform X10	territory establishment	0.515532	0.00123366
VmT	XP_014123837.1	GSC2	homeobox protein goosecoid-2	territory establishment	2.07296	0.00173542
VmT	XP_014739746.1	EMB	embigin	territory establishment	0.843553	0.0028701
VmT	XP_015477369.1	LPGAT1	acyl-CoA:lysophosphatidylglycerol acyltransferase 1	territory establishment	0.432026	0.00317647
VmT	XP_015478876.1	SYNDIG1	synapse differentiation-inducing gene protein 1	territory establishment	0.512556	0.00371095
VmT	XP_018861854.1	LCORL	ligand-dependent nuclear receptor corepressor-like protein isoform X3	territory establishment	0.499518	0.00445028
VmT	XP_005491999.2	HSPA5	78 kDa glucose-regulated protein	territory establishment	0.693311	0.00464192
VmT	XP_012425477.1	GLG1	Golgi apparatus protein 1	territory establishment	0.62977	0.00464192
VmT	XP_015493846.1	C10H15orf48	normal mucosa of esophagus-specific gene 1 protein	territory establishment	0.494201	0.00487482
VmT	XP_018772233.1	ARHGAP18	rho GTPase-activating protein 18 isoform X2	territory establishment	0.617943	0.00503578
VmT	XP_014128995.1	PPIP5K2	inositol hexakisphosphate and diphosphoinositol-pentakisphosphate kinase 2 isoform X9	territory establishment	0.284537	0.00558847
VmT	XP_015478227.1	WDR35	WD repeat-containing protein 35 isoform X2	territory establishment	0.501853	0.00581143
VmT	XP_015479512.1	DCLK2	serine/threonine-protein kinase DCLK2 isoform X1	territory establishment	0.323082	0.00595021
VmT	XP_014740588.1	MCF2L	guanine nucleotide exchange factor DBS isoform X10	territory establishment	0.446306	0.00597787
VmT	XP_005037666.1	GABRB3	gamma-aminobutyric acid receptor subunit beta-3 isoform X2	territory establishment	0.752677	0.00601869
VmT	XP_015493170.1	XRN1	5'-3' exoribonuclease 1 isoform X1	territory establishment	0.623561	0.00621033
VmT	XP_005487368.1	ENOX1	ecto-NOX disulfide-thiol exchanger 1	territory establishment	0.551361	0.00630971
VmT	XP_016152435.1	MSH2	DNA mismatch repair protein Msh2	territory establishment	0.577798	0.00644168
VmT	XP_005419036.1	EIF2B5	translation initiation factor eIF-2B subunit epsilon	territory establishment	0.269312	0.00687192
VmT	XP_009100926.1	LOC103827195	TRPM8 channel-associated factor 2-like	territory establishment	0.817778	0.00762419
VmT	XP_011541580.1	FER	tyrosine-protein kinase Fer isoform X9	territory establishment	0.511239	0.00774988
VmT	XP_015142809.1	SRSF5A	serine/arginine-rich splicing factor 5a isoform X1	territory establishment	0.350549	0.00800963
VmT	XP_005480723.1	DUSP6	dual specificity protein phosphatase 6	territory establishment	0.726779	0.00814309
VmT	XP_002196512.2	LRAT	lecithin retinol acyltransferase	territory establishment	0.735021	0.00889948
VmT	XP_005051915.1	ARNT2	aryl hydrocarbon receptor nuclear translocator 2 isoform X3	territory establishment	0.543985	0.00897871
VmT	XP_014164868.1	SH3D19	SH3 domain-containing protein 19	territory establishment	0.392672	0.0090071
VmT	XP_012433589.1	ARNT2	aryl hydrocarbon receptor nuclear translocator 2 isoform X1	territory establishment	0.508483	0.00903687
VmT	XP_014167713.1	CCDC149	coiled-coil domain-containing protein 149	territory establishment	0.537948	0.00903789
VmT	XP_016157369.1	IFT140	intraflagellar transport protein 140 homolog	territory establishment	0.337175	0.00957283
VmT	XP_015495829.1	HSPH1	heat shock protein 105 kDa isoform X1	territory establishment	0.582225	0.00957321
VmT	XP_016867518.1	GRB10	growth factor receptor-bound protein 10 isoform X1	territory establishment	0.694997	0.00995147
VmT	XP_005429806.2	PFKFB3	6-phosphofructo-2-kinase/fructose-2,6-bisphosphatase 3 isoform X3	territory establishment	0.757718	0.0100497
VmT	XP_018776990.1	NBR1	next to BRCA1 gene 1 protein isoform X3	territory establishment	0.278212	0.0100497
VmT	NP_001232575.1	RGS20	regulator of G-protein signaling 20	territory establishment	0.623388	0.0104411
VmT	XP_009084054.1	LMBR1	limb region 1 protein homolog isoform X1	territory establishment	0.449909	0.010479
VmT	NP_003508.1	HIST2H2AC	histone H2A type 2-C	territory establishment	0.64302	0.0105746
VmT	XP_004935354.1	CNIH3	protein cornichon homolog 3 isoform X2	territory establishment	0.686052	0.0107448
VmT	XP_014744729.1	CRADD	death domain-containing protein CRADD isoform X1	territory establishment	0.948446	0.0107564
VmT	XP_014746006.1	LOC106861858	mannosyl-oligosaccharide 1,2-alpha-mannosidase IC-like	territory establishment	0.50752	0.0107678
VmT	XP_014733893.1	NUP153	nuclear pore complex protein Nup153 isoform X2	territory establishment	0.199515	0.0108068
VmT	XP_002189495.1	HOOK3	protein Hook homolog 3	territory establishment	0.320165	0.011284
VmT	XP_015489062.1	LOC107206988	VPS10 domain-containing receptor SorCS1	territory establishment	0.404013	0.0114737
VmT	XP_015501785.1	RHBDD2	rhomboid domain-containing protein 2	territory establishment	0.456544	0.011914
VmT	XP_002199808.1	EXT2	exostosin-2	territory establishment	0.281716	0.0121142
VmT	XP_014735010.1	NEU2	sialidase-2 isoform X2	territory establishment	0.597392	0.0123176
VmT	XP_014750468.1	PDIA6	protein disulfide-isomerase A6	territory establishment	0.462264	0.0128303
VmT	XP_018765236.1	TRAK1	trafficking kinesin-binding protein 1 isoform X6	territory establishment	0.593534	0.0131032
VmT	XP_014739817.1	CD320	CD320 antigen	territory establishment	0.441554	0.0131435
VmT	XP_018762906.1	CEP128	centrosomal protein of 128 kDa isoform X2	territory establishment	0.832755	0.0131733
VmT	XP_005491405.2	LOC102070549	thyrotropin-releasing hormone receptor-like	territory establishment	1.25011	0.0132069
VmT	XP_015499339.1	SMPD4	sphingomyelin phosphodiesterase 4 isoform X3	territory establishment	0.296192	0.0135702
VmT	XP_015488522.1	ARHGAP22	rho GTPase-activating protein 22 isoform X4	territory establishment	0.58195	0.0138281
VmT	XP_018764073.1	PAN3	PAB-dependent poly(A)-specific ribonuclease subunit PAN3 isoform X2	territory establishment	0.666098	0.0141452
VmT	XP_018782514.1	MAN2B2	epididymis-specific alpha-mannosidase	territory establishment	0.406219	0.0145667
VmT	XP_012432073.1	LOC101234178	phosphatidylinositol 4-kinase alpha-like	territory establishment	0.417113	0.0154828
VmT	XP_016161146.1	LOC107604464	endogenous retrovirus group K member 25 Pol protein-like isoform X1	territory establishment	2.81863	0.015512
VmT	XP_005416555.1	PKD2L1	polycystic kidney disease 2-like 1 protein	territory establishment	3.74378	0.0155389
VmT	XP_014126139.1	GSG1L	germ cell-specific gene 1-like protein	territory establishment	0.395055	0.0156427
VmT	XP_016159208.1	SMPDL3B	acid sphingomyelinase-like phosphodiesterase 3b	territory establishment	1.13294	0.0159971
VmT	XP_009994448.1	DYNC1I2	cytoplasmic dynein 1 intermediate chain 2 isoform X5	territory establishment	0.310555	0.0164929
VmT	XP_009089250.1	RBM6	RNA-binding protein 6 isoform X1	territory establishment	0.362676	0.0165398
VmT	XP_014744782.1	RASD2	GTP-binding protein Rhes	territory establishment	0.949967	0.0167231
VmT	XP_009992846.1	MYO5A	unconventional myosin-Va	territory establishment	0.367871	0.0173677
VmT	XP_014164184.1	ARHGAP6	rho GTPase-activating protein 6	territory establishment	0.736475	0.0174576
VmT	XP_015485984.1	AREL1	apoptosis-resistant E3 ubiquitin protein ligase 1 isoform X1	territory establishment	0.35936	0.017974
VmT	XP_014732752.1	EPAS1	endothelial PAS domain-containing protein 1 isoform X2	territory establishment	0.425385	0.0181991
VmT	XP_015476293.1	GCFC2	GC-rich sequence DNA-binding factor 2 isoform X1	territory establishment	0.421184	0.018366
VmT	XP_014728518.1	MTFR1	mitochondrial fission regulator 1 isoform X1	territory establishment	0.540927	0.0184806
VmT	XP_016151970.1	CTC1	CST complex subunit CTC1	territory establishment	0.293783	0.0184806
VmT	XP_005045524.1	WFS1	wolframin isoform X2	territory establishment	0.647205	0.0187008
VmT	XP_005491204.1	KCNQ5	potassium voltage-gated channel subfamily KQT member 5 isoform X3	territory establishment	0.639492	0.0187169
VmT	XP_005061151.1	TSTD2	thiosulfate sulfurtransferase/rhodanese-like domain-containing protein 2	territory establishment	0.519385	0.0187169
VmT	XP_018780599.1	FBXL5	F-box/LRR-repeat protein 5 isoform X2	territory establishment	0.219965	0.0189072
VmT	XP_015470569.1	RAI14	ankycorbin isoform X1	territory establishment	0.500845	0.0193347
VmT	XP_018782222.1	FNIP2	folliculin-interacting protein 2 isoform X3	territory establishment	0.539447	0.0194107
VmT	XP_009091966.1	PPP4R3B	serine/threonine-protein phosphatase 4 regulatory subunit 3B isoform X1	territory establishment	0.313262	0.0194107
VmT	XP_018764952.1	ANKIB1	ankyrin repeat and IBR domain-containing protein 1 isoform X4	territory establishment	0.49343	0.0195072
VmT	XP_014732495.1	HSP90B1	endoplasmin	territory establishment	0.533824	0.0198305
VmT	XP_014129026.1	LOC106629994	prolactin-releasing peptide-like	territory establishment	1.67645	0.0202148
VmT	XP_012425774.1	SULF2	extracellular sulfatase Sulf-2 isoform X2	territory establishment	0.292033	0.020246
VmT	XP_014724907.1	CDR2	cerebellar degeneration-related protein 2	territory establishment	0.518098	0.0205667
VmT	XP_018773622.1	KIAA1841	uncharacterized protein KIAA1841 homolog isoform X1	territory establishment	0.328239	0.0206923
VmT	XP_015475758.1	ARC	activity-regulated cytoskeleton-associated protein	territory establishment	0.849417	0.0208843
VmT	XP_005493296.2	ENTR1	serologically defined colon cancer antigen 3	territory establishment	1.82749	0.021198
VmT	XP_009101217.1	ENOX1	ecto-NOX disulfide-thiol exchanger 1 isoform X1	territory establishment	0.689705	0.0213613
VmT	XP_012424230.1	TP53BP1	tumor suppressor p53-binding protein 1	territory establishment	0.305076	0.0215252
VmT	XP_014740749.1	CBX6	chromobox protein homolog 6	territory establishment	0.34371	0.0220032
VmT	XP_014122351.1	CFAP61	cilia- and flagella-associated protein 61 isoform X1	territory establishment	0.540144	0.0224453
VmT	XP_014120321.1	SORBS2	sorbin and SH3 domain-containing protein 2 isoform X3	territory establishment	0.434545	0.022737
VmT	XP_014120208.1	RNF130	E3 ubiquitin-protein ligase RNF130 isoform X2	territory establishment	0.367048	0.0228045
VmT	XP_005479346.1	ALKAL1	protein FAM150A isoform X1	territory establishment	1.3471	0.0228756
VmT	XP_018778166.1	SENP6	sentrin-specific protease 6	territory establishment	0.225196	0.0229396
VmT	XP_005037978.1	ALG11	GDP-Man:Man(3)GlcNAc(2)-PP-Dol alpha-1,2-mannosyltransferase	territory establishment	0.469727	0.022961
VmT	XP_015476768.1	NBAS	neuroblastoma-amplified sequence isoform X2	territory establishment	0.464913	0.0235152
VmT	XP_018864483.1	CRYAB	alpha-crystallin B chain isoform X2	territory establishment	0.734873	0.0250209
VmT	XP_016154160.1	NRXN3	neurexin 3 isoform X2	territory establishment	0.467378	0.0253199
VmT	XP_002192844.2	TM9SF4	transmembrane 9 superfamily member 4	territory establishment	0.316145	0.0253388
VmT	XP_014125748.1	PPP6R3	serine/threonine-protein phosphatase 6 regulatory subunit 3 isoform X4	territory establishment	0.302066	0.0256325
VmT	XP_004175427.1	FYCO1	FYVE and coiled-coil domain-containing protein 1	territory establishment	0.45524	0.0256589
VmT	XP_018764632.1	IRS2	insulin receptor substrate 2	territory establishment	0.5781	0.0258117
VmT	XP_012425807.1	LOC100219643	regulatory solute carrier protein family 1 member 1 isoform X1	territory establishment	0.236495	0.0259001
VmT	XP_016877741.1	NTRK3	NT-3 growth factor receptor isoform X19	territory establishment	0.742436	0.0263335
VmT	XP_009993242.1	SOSTDC1	sclerostin domain-containing protein 1	territory establishment	0.942232	0.0265975
VmT	XP_015470703.1	PUM3	pumilio homolog 3	territory establishment	0.292917	0.0265975
VmT	XP_005427943.2	NFRKB	nuclear factor related to kappa-B-binding protein	territory establishment	0.20286	0.0265975
VmT	XP_018769617.1	ADAM10	disintegrin and metalloproteinase domain-containing protein 10	territory establishment	0.326472	0.0270949
VmT	XP_012427537.1	NOL4	nucleolar protein 4 isoform X2	territory establishment	0.452428	0.0272537
VmT	XP_015476846.1	SLC3A1	neutral and basic amino acid transport protein rBAT	territory establishment	0.864752	0.0275233
VmT	XP_010002953.1	MID1	E3 ubiquitin-protein ligase Midline-1 isoform X2	territory establishment	0.762341	0.0278359
VmT	XP_018772494.1	NCOA7	nuclear receptor coactivator 7 isoform X2	territory establishment	0.230803	0.0286798
VmT	NP_001230541.1	LMO3	LIM domain only protein 3 isoform 3	territory establishment	0.41022	0.0289301
VmT	XP_015490107.1	R3HDM1	R3H domain-containing protein 1 isoform X12	territory establishment	0.307228	0.0294248
VmT	XP_014731413.1	GALNT10	polypeptide N-acetylgalactosaminyltransferase 10 isoform X2	territory establishment	0.627002	0.0294456
VmT	XP_015483450.1	XPNPEP3	probable Xaa-Pro aminopeptidase 3	territory establishment	0.254223	0.0294456
VmT	XP_015484013.1	LOC107204782	fibronectin type III domain-containing protein 9-like	territory establishment	0.597587	0.0296523
VmT	XP_009995517.1	LONRF3	LON peptidase N-terminal domain and RING finger protein 3	territory establishment	0.375186	0.0300891
VmT	XP_009086050.1	SLC35F5	solute carrier family 35 member F5	territory establishment	0.529709	0.0300973
VmT	XP_015493172.1	XRN1	5'-3' exoribonuclease 1 isoform X3	territory establishment	0.798915	0.0302518
VmT	XP_015137285.1	UBE2E2	ubiquitin-conjugating enzyme E2 E2 isoform X2	territory establishment	0.416285	0.0309986
VmT	XP_016161383.1	CEP83	centrosomal protein of 83 kDa	territory establishment	0.558251	0.0310497
VmT	XP_018776268.1	ARPP21	cAMP-regulated phosphoprotein 21 isoform X4	territory establishment	0.451611	0.0310497
VmT	XP_012431301.1	LOC105759581	MAP kinase-activating death domain protein-like	territory establishment	0.370342	0.0322673
VmT	XP_015501970.1	SPECC1	cytospin-B isoform X4	territory establishment	0.757607	0.0323864
VmT	XP_015477064.1	CNIH3	protein cornichon homolog 3	territory establishment	0.434569	0.0332369
VmT	XP_014123196.1	MCF2L	guanine nucleotide exchange factor DBS isoform X7	territory establishment	0.503447	0.0334216
VmT	XP_009085965.2	TMEM254	transmembrane protein 254	territory establishment	0.333285	0.0345734
VmT	XP_015153641.1	GRAMD1B	GRAM domain-containing protein 1B isoform X4	territory establishment	0.310659	0.034784
VmT	XP_005487284.1	TRAPPC12	trafficking protein particle complex subunit 12	territory establishment	0.216869	0.035126
VmT	XP_016155085.1	ALDH18A1	delta-1-pyrroline-5-carboxylate synthase isoform X3	territory establishment	0.981991	0.036194
VmT	XP_014164226.1	GTF3C1	general transcription factor 3C polypeptide 1	territory establishment	0.507376	0.0366241
VmT	XP_009099813.2	LOC103826276	E3 ISG15--protein ligase HERC5-like isoform X5	territory establishment	0.502908	0.0371486
VmT	XP_005051093.1	XRN1	5'-3' exoribonuclease 1 isoform X4	territory establishment	0.412943	0.0371567
VmT	XP_015492203.1	ADGRL4	adhesion G protein-coupled receptor L4	territory establishment	0.680936	0.0376585
VmT	XP_018778067.1	KDM1A	lysine-specific histone demethylase 1A isoform X2	territory establishment	0.336908	0.037695
VmT	XP_002194752.2	VPS35	vacuolar protein sorting-associated protein 35	territory establishment	0.261151	0.0387936
VmT	XP_015503433.1	CKAP2	cytoskeleton-associated protein 2 isoform X1	territory establishment	0.725098	0.0389423
VmT	XP_015486974.1	ABCC8	ATP-binding cassette sub-family C member 8 isoform X4	territory establishment	0.55091	0.0390302
VmT	XP_004175730.1	LOC101233528	aryl hydrocarbon receptor nuclear translocator-like protein 2	territory establishment	0.597963	0.0391314
VmT	XP_005048238.1	KCNMA1	calcium-activated potassium channel subunit alpha-1 isoform X14	territory establishment	0.439083	0.0391585
VmT	XP_010003603.1	AFDN	afadin isoform X3	territory establishment	0.483986	0.0399797
VmT	XP_014749437.1	WIPF3	WAS/WASL-interacting protein family member 3	territory establishment	0.784535	0.0400396
VmT	XP_014737900.1	ARHGAP6	rho GTPase-activating protein 6 isoform X1	territory establishment	0.612823	0.0406249
VmT	XP_018781155.1	TBC1D1	TBC1 domain family member 1 isoform X6	territory establishment	0.481614	0.0408445
VmT	XP_015476120.1	FAM135A	protein FAM135A isoform X1	territory establishment	0.295638	0.0408445
VmT	XP_016159859.1	MPP3	MAGUK p55 subfamily member 3 isoform X4	territory establishment	0.280952	0.0408445
VmT	XP_005479646.1	SQLE	squalene monooxygenase	territory establishment	0.325266	0.0408938
VmT	XP_014740074.1	QSER1	glutamine and serine-rich protein 1 isoform X1	territory establishment	0.382304	0.0409223
VmT	XP_005061160.1	TEK	angiopoietin-1 receptor isoform X1	territory establishment	0.553792	0.0409347
VmT	XP_015475763.1	C3H1orf115	uncharacterized protein C1orf115 homolog	territory establishment	0.414761	0.04173
VmT	XP_018780811.1	LOC108963699	uncharacterized protein LOC108963699 isoform X1	territory establishment	0.749803	0.0420129
VmT	XP_014729705.1	ARHGAP18	rho GTPase-activating protein 18 isoform X3	territory establishment	0.603147	0.0421572
VmT	NP_001265014.1	PDXK	pyridoxal kinase isoform 2	territory establishment	0.369459	0.0422413
VmT	XP_004174958.1	SRD5A1	3-oxo-5-alpha-steroid 4-dehydrogenase 1	territory establishment	0.706461	0.0424367
VmT	XP_014735873.1	ARHGAP12	rho GTPase-activating protein 12 isoform X8	territory establishment	0.349513	0.0425464
VmT	XP_005422162.2	SLC30A7	zinc transporter 7	territory establishment	0.87484	0.0426394
VmT	XP_018764929.1	RUNDC3B	RUN domain-containing protein 3B	territory establishment	0.39486	0.042689
VmT	XP_018771015.1	TBC1D9B	TBC1 domain family member 9B	territory establishment	0.236161	0.0428917
VmT	XP_014729977.1	PGBD5	piggyBac transposable element-derived protein 5	territory establishment	0.44554	0.0434631
VmT	XP_005420018.1	COL4A1	collagen alpha-1(IV) chain	territory establishment	0.458869	0.0442417
VmT	XP_014733457.1	PARG	poly(ADP-ribose) glycohydrolase isoform X1	territory establishment	0.297903	0.0442417
VmT	XP_005046831.1	PTPN5	tyrosine-protein phosphatase non-receptor type 5 isoform X4	territory establishment	0.5596	0.0447243
VmT	XP_005421867.1	MYH9	myosin-9	territory establishment	0.544276	0.0449943
VmT	XP_014750069.1	SNAP29	synaptosomal-associated protein 29	territory establishment	0.290689	0.0452028
VmT	XP_014748061.1	LOC106863199	L-threonine 3-dehydrogenase, mitochondrial-like	territory establishment	0.526923	0.0454355
VmT	XP_014728534.1	LOC106851242	25-hydroxycholesterol 7-alpha-hydroxylase isoform X3	territory establishment	0.213895	0.0455989
VmT	XP_005492826.1	NABP1	SOSS complex subunit B2	territory establishment	0.443242	0.0461385
VmT	XP_005483263.1	EML1	echinoderm microtubule-associated protein-like 1 isoform X10	territory establishment	0.469448	0.0471526
VmT	XP_014122068.1	LOC102067133	uncharacterized protein LOC102067133	territory establishment	0.584951	0.0474012
VmT	XP_012424202.1	SLC13A5	solute carrier family 13 member 5 isoform X2	territory establishment	0.341076	0.0476204
VmT	XP_015478749.1	INPP4A	type I inositol 3,4-bisphosphate 4-phosphatase isoform X13	territory establishment	0.267147	0.0478005
VmT	XP_015503341.1	EYA2	eyes absent homolog 2 isoform X2	territory establishment	0.457924	0.0482443
VmT	XP_005422653.1	PNPT1	polyribonucleotide nucleotidyltransferase 1, mitochondrial	territory establishment	0.191959	0.0482838
VmT	XP_016873723.1	MPPED2	metallophosphoesterase MPPED2 isoform X4	territory establishment	0.524839	0.0485183
VmT	XP_015482161.1	LOC107203962	uncharacterized protein LOC107203962 isoform X5	territory establishment	0.846888	0.0487005
VmT	XP_016155158.1	RIF1	telomere-associated protein RIF1	territory establishment	0.448016	0.0487377
VmT	XP_015479907.1	LRP2BP	LRP2-binding protein isoform X5	territory establishment	0.636727	0.0487666
VmT	XP_014730068.1	CHSY1	chondroitin sulfate synthase 1	territory establishment	0.430565	0.0488625
VmT	XP_010000922.1	LOC104393153	metabotropic glutamate receptor 5	territory establishment	0.722206	0.0492177
VmT	XP_005047262.1	PLEKHH1	pleckstrin homology domain-containing family H member 1	territory establishment	0.919271	0.0492809
VmT	XP_014728174.1	QRICH1	glutamine-rich protein 1	territory establishment	0.170531	0.0493252
VmT	XP_012425046.1	INPP4A	type I inositol 3,4-bisphosphate 4-phosphatase isoform X3	territory establishment	0.219033	0.0501197
VmT	XP_005048724.1	OGA	protein O-GlcNAcase	territory establishment	0.194482	0.0501682
VmT	XP_018780560.1	LOC103824581	uncharacterized protein LOC103824581	territory establishment	0.92137	0.0502464
VmT	XP_014734521.1	PDE7B	cAMP-specific 3',5'-cyclic phosphodiesterase 7B isoform X1	territory establishment	0.706222	0.050258
VmT	XP_014731184.1	KDM4C	lysine-specific demethylase 4C isoform X3	territory establishment	0.577874	0.050258
VmT	XP_014742645.1	ISYNA1	inositol-3-phosphate synthase 1	incubation	-1.645	5.06e-10
VmT	XP_009098921.2	KCNJ10	ATP-sensitive inward rectifier potassium channel 10	incubation	-1.00137	1.27e-07
VmT	XP_005039644.1	LOC101807360	histone H1.10 isoform X2	incubation	-1.76434	1.27e-07
VmT	XP_005062744.2	LOC101806339	fructose-bisphosphate aldolase A-like	incubation	-3.16026	3.61e-07
VmT	XP_005046475.1	LOC101809325	fatty acid desaturase 1-like	incubation	-0.97672	8.25e-07
VmT	XP_005425486.1	VTN	vitronectin	incubation	-0.789732	8.67e-07
VmT	XP_015471838.1	LOC107199045	ferritin, higher subunit	incubation	-1.24609	1.36e-06
VmT	XP_014749631.1	EBP	3-beta-hydroxysteroid-Delta(8),Delta(7)-isomerase	incubation	-1.6778	1.36e-06
VmT	XP_014743717.1	SLC5A6	sodium-dependent multivitamin transporter	incubation	-2.02194	1.42e-06
VmT	XP_005423477.1	ALDH1A1	retinal dehydrogenase 1 isoform X1	incubation	-2.56468	1.55e-06
VmT	XP_014748711.1	DHPS	deoxyhypusine synthase	incubation	-1.03605	1.83e-06
VmT	XP_018780608.1	KANSL2	KAT8 regulatory NSL complex subunit 2 isoform X1	incubation	-0.953453	3.01e-06
VmT	XP_018863794.1	LOC107210990	nascent polypeptide-associated complex subunit alpha, muscle-specific form-like isoform X2	incubation	-2.04069	6.83e-06
VmT	XP_015492529.1	NEU4	sialidase-4	incubation	-1.12724	7.05e-06
VmT	XP_015495423.1	LOC107209825	SNF-related serine/threonine-protein kinase-like isoform X1	incubation	-0.875778	8.44e-06
VmT	XP_015476042.1	MRPL2	39S ribosomal protein L2, mitochondrial	incubation	-0.720864	1.57e-05
VmT	XP_015471147.1	LOC107198580	tubulin alpha-1C chain-like	incubation	-0.788312	1.57e-05
VmT	XP_012431866.1	LOC100224862	protein lifeguard 1-like	incubation	-0.954036	1.57e-05
VmT	XP_005422217.1	SRMS	tyrosine-protein kinase Srms	incubation	-1.50946	1.77e-05
VmT	NP_001292201.1	TUBA1A	tubulin alpha-1 chain	incubation	-0.692279	2.08e-05
VmT	NP_001023.1	RPS29	40S ribosomal protein S29 isoform 1	incubation	-0.867866	2.08e-05
VmT	XP_016156805.1	RPUSD3	RNA pseudouridylate synthase domain-containing protein 3	incubation	-0.903538	2.08e-05
VmT	XP_005497676.1	LOC102073269	uncharacterized protein LOC102073269 isoform X1	incubation	-0.95699	2.22e-05
VmT	XP_015506991.1	MPND	MPN domain-containing protein	incubation	-1.07411	2.24e-05
VmT	XP_015495922.1	DEF8	differentially expressed in FDCP 8 homolog isoform X1	incubation	-1.08113	2.42e-05
VmT	XP_015474906.1	FASTK	fas-activated serine/threonine kinase isoform X1	incubation	-1.11684	2.57e-05
VmT	XP_002187722.1	PSMB6	proteasome subunit beta type-6	incubation	-1.18979	2.94e-05
VmT	XP_014734137.1	PLEKHG3	pleckstrin homology domain-containing family G member 3	incubation	-1.46305	2.98e-05
VmT	NP_001292069.1	TUBA3E	tubulin alpha-8 chain	incubation	-0.839853	3.08e-05
VmT	XP_018860943.1	SLC5A6	sodium-dependent multivitamin transporter isoform X2	incubation	-1.24943	3.08e-05
VmT	XP_015474903.1	SLC4A2	anion exchange protein 2 isoform X1	incubation	-0.905798	3.13e-05
VmT	XP_015471991.1	RARRES2	retinoic acid receptor responder protein 2	incubation	-2.04277	3.13e-05
VmT	XP_005496887.2	ARHGAP23	rho GTPase-activating protein 23	incubation	-1.47835	3.29e-05
VmT	XP_014748419.1	LOC106863466	pulmonary surfactant-associated protein C-like	incubation	-1.56036	3.29e-05
VmT	XP_015471601.1	RACK1	receptor of activated protein C kinase 1	incubation	-0.872751	3.37e-05
VmT	XP_005431305.1	LOC102033981	alpha-actinin-4-like	incubation	-2.02688	3.37e-05
VmT	XP_015494817.1	RPL4	60S ribosomal protein L4	incubation	-0.469807	3.61e-05
VmT	XP_014743278.1	HDDC3	guanosine-3',5'-bis(diphosphate) 3'-pyrophosphohydrolase MESH1	incubation	-1.44374	3.61e-05
VmT	XP_005489480.1	FAM43A	protein FAM43A	incubation	-1.6452	3.61e-05
VmT	XP_009092991.1	ALDOC	fructose-bisphosphate aldolase C	incubation	-0.565129	3.88e-05
VmT	NP_001232079.1	LOC100190731	putative metallothionein II variant 2	incubation	-1.25422	3.99e-05
VmT	XP_002195916.1	LOC100229883	actin, cytoplasmic type 5	incubation	-0.937648	4.34e-05
VmT	XP_012431864.1	LOC100227684	transmembrane emp24 domain-containing protein 4-like	incubation	-1.41774	4.34e-05
VmT	XP_015505647.1	PRCC	proline-rich protein PRCC	incubation	-0.41004	4.4e-05
VmT	XP_014730019.1	TUBB3	tubulin beta-3 chain	incubation	-0.794174	4.42e-05
VmT	XP_005431436.2	LOC102032918	RNA-binding protein 3-like	incubation	-1.07264	4.55e-05
VmT	XP_016154418.1	IRF2BPL	interferon regulatory factor 2-binding protein-like	incubation	-1.01029	4.75e-05
VmT	NP_001022.1	RPS28	40S ribosomal protein S28	incubation	-1.3882	4.92e-05
VmT	XP_009091780.1	HDHD3	haloacid dehalogenase-like hydrolase domain-containing protein 3	incubation	-1.55314	4.92e-05
VmT	XP_014747340.1	DDX23	probable ATP-dependent RNA helicase DDX23	incubation	-0.807264	5.08e-05
VmT	XP_015506431.1	SHISA4	protein shisa-4	incubation	-1.00201	5.16e-05
VmT	XP_014749683.1	LOC106864575	uncharacterized protein LOC106864575	incubation	-1.292	5.78e-05
VmT	XP_015482940.1	WNK1	serine/threonine-protein kinase WNK1 isoform X10	incubation	-0.355775	5.8e-05
VmT	XP_005274747.1	ATP2B3	plasma membrane calcium-transporting ATPase 3 isoform X5	incubation	-1.62145	5.8e-05
VmT	XP_014748733.1	MAN2B1	lysosomal alpha-mannosidase	incubation	-1.94481	5.8e-05
VmT	XP_014728102.1	LAMTOR5	ragulator complex protein LAMTOR5	incubation	-1.14796	7.14e-05
VmT	XP_015496635.1	LOC107210386	inter-alpha-trypsin inhibitor heavy chain H4 isoform X1	incubation	-1.0636	7.24e-05
VmT	XP_014127746.1	NAGLU	alpha-N-acetylglucosaminidase	incubation	-0.944872	8.05e-05
VmT	XP_005485588.1	RBM15B	putative RNA-binding protein 15B	incubation	-0.567662	8.55e-05
VmT	XP_015487165.1	LOC107206150	membrane-spanning 4-domains subfamily A member 12-like	incubation	-0.640681	9.45e-05
VmT	XP_015497495.1	DBN1	drebrin isoform X4	incubation	-1.15342	9.77e-05
VmT	XP_005063181.1	ITGA3	integrin alpha-3	incubation	-0.886829	9.8e-05
VmT	XP_014742660.1	HAPLN4	hyaluronan and proteoglycan link protein 4	incubation	-2.12924	0.000104016
VmT	XP_015492370.1	PTCH2	protein patched homolog 2	incubation	-0.862031	0.000104065
VmT	XP_014127896.1	ABCG4	ATP-binding cassette sub-family G member 4	incubation	-0.600331	0.000107304
VmT	XP_005431359.1	RFXANK	DNA-binding protein RFXANK	incubation	-1.28102	0.000109549
VmT	XP_015471181.1	ADCY6	adenylate cyclase type 6	incubation	-0.930335	0.000110128
VmT	XP_012431908.1	LOC105760096	NADH dehydrogenase, ubiquinone 1 beta subcomplex subunit 11, mitochondrial-like	incubation	-1.32719	0.00012241
VmT	XP_015128679.1	TMEM127	transmembrane protein 127	incubation	-2.00546	0.00012241
VmT	XP_018779148.1	AHDC1	AT-hook DNA-binding motif-containing protein 1	incubation	-0.594341	0.000129009
VmT	NP_001153705.1	ATP1A1	sodium/potassium-transporting ATPase subunit alpha-1 isoform c	incubation	-1.77005	0.00013487
VmT	XP_014740337.1	GRN	granulins isoform X1	incubation	-1.81171	0.00013487
VmT	XP_015493844.1	CLCN2	chloride channel protein 2 isoform X2	incubation	-0.831182	0.00015154
VmT	XP_012433707.1	IER5L	immediate early response gene 5-like protein	incubation	-1.70089	0.000161235
VmT	XP_018864505.1	GATAD2B	transcriptional repressor p66-beta	incubation	-0.553903	0.000175884
VmT	XP_002196106.1	SOX14	transcription factor SOX-14	incubation	-1.7208	0.000175884
VmT	XP_014743672.1	OST4	dolichyl-diphosphooligosaccharide--protein glycosyltransferase subunit 4 isoform X1	incubation	-1.09646	0.000197277
VmT	XP_015507058.1	SHC2	SHC-transforming protein 2 isoform X1	incubation	-0.630732	0.000200964
VmT	XP_018776053.1	IGSF21	immunoglobulin superfamily member 21 isoform X2	incubation	-2.07454	0.000200964
VmT	NP_653300.2	ATP1A4	sodium/potassium-transporting ATPase subunit alpha-4 isoform 1	incubation	-0.763474	0.000203406
VmT	XP_014747771.1	SMARCA4	transcription activator BRG1	incubation	-2.09586	0.000203406
VmT	XP_014742966.1	CCDC137	coiled-coil domain-containing protein 137	incubation	-0.882146	0.000221756
VmT	XP_005419562.1	RPLP2	60S acidic ribosomal protein P2	incubation	-0.728189	0.000237319
VmT	XP_015506839.1	PSMC5	26S protease regulatory subunit 8	incubation	-0.48879	0.000252844
VmT	XP_014747341.1	CACNB3	voltage-dependent L-type calcium channel subunit beta-3	incubation	-0.838665	0.000252844
VmT	NP_001258086.1	FARSA	phenylalanine--tRNA ligase alpha subunit	incubation	-0.773851	0.000259012
VmT	XP_015149592.1	SREBF1	sterol regulatory element-binding protein 1 isoform X1	incubation	-1.84354	0.000266556
VmT	XP_015472058.1	LOC107199233	leucine-rich repeat-containing protein 4	incubation	-1.0728	0.000287742
VmT	XP_015471707.1	NACAD	NAC-alpha domain-containing protein 1	incubation	-1.09305	0.000287742
VmT	XP_014734259.1	CORO1B	coronin-1B	incubation	-1.13584	0.000287742
VmT	XP_014734243.1	TMEM109	transmembrane protein 109	incubation	-1.19786	0.000287742
VmT	XP_018781466.1	SENP3	sentrin-specific protease 3	incubation	-2.77373	0.000287742
VmT	XP_006723028.2	SAE1	SUMO-activating enzyme subunit 1 isoform X4	incubation	-0.876538	0.000290115
VmT	XP_015507890.1	CARTPT	cocaine- and amphetamine-regulated transcript protein	incubation	-1.0927	0.000293285
VmT	XP_015471942.1	CNPY2	protein canopy homolog 2 isoform X2	incubation	-1.19115	0.000293285
VmT	XP_015146531.1	SERBP1	plasminogen activator inhibitor 1 RNA-binding protein isoform X2	incubation	-1.99116	0.000298056
VmT	XP_015501564.1	BTBD17	BTB/POZ domain-containing protein 17 isoform X1	incubation	-1.63078	0.000299528
VmT	XP_018780859.1	LOC103824799	transcriptional repressor p66-beta-like	incubation	-1.886	0.000327426
VmT	XP_014740959.1	RPL19	60S ribosomal protein L19	incubation	-1.00476	0.000339359
VmT	XP_016882845.1	ELOF1	transcription elongation factor 1 homolog isoform X1	incubation	-0.854354	0.000349521
VmT	XP_014742951.1	TTYH2	protein tweety homolog 2	incubation	-0.690589	0.000349565
VmT	XP_015502533.1	VSTM2L	V-set and transmembrane domain-containing protein 2-like protein isoform X1	incubation	-0.803311	0.000349565
VmT	XP_014744947.1	MPP2	MAGUK p55 subfamily member 2 isoform X2	incubation	-1.27402	0.00036508
VmT	XP_015471137.1	FKBP11	peptidyl-prolyl cis-trans isomerase FKBP11	incubation	-1.40045	0.00036508
VmT	XP_014742916.1	BAHCC1	BAH and coiled-coil domain-containing protein 1	incubation	-1.72957	0.000366586
VmT	XP_015129916.1	CIC	protein capicua homolog	incubation	-4.2377	0.000366586
VmT	XP_005061319.1	VCAN	versican core protein isoform X3	incubation	-0.871443	0.000368788
VmT	XP_015128630.1	WBP1	WW domain-binding protein 1	incubation	-2.57301	0.000373712
VmT	XP_014745450.1	TOMM5	mitochondrial import receptor subunit TOM5 homolog	incubation	-0.715082	0.000391272
VmT	XP_014749403.1	ACHE	acetylcholinesterase	incubation	-2.31124	0.000394378
VmT	XP_014749968.1	DTX1	E3 ubiquitin-protein ligase DTX1	incubation	-0.821374	0.000397876
VmT	XP_014741490.1	GOLGA7B	golgin subfamily A member 7B	incubation	-0.522177	0.000412917
VmT	XP_015480986.1	LOC107203411	basic salivary proline-rich protein 1-like	incubation	-2.83687	0.000437139
VmT	XP_009084472.1	CCM2	cerebral cavernous malformations 2 protein	incubation	-1.00878	0.000438292
VmT	XP_015495751.1	GSE1	genetic suppressor element 1 isoform X1	incubation	-2.16256	0.000438292
VmT	XP_014742677.1	EEF2	elongation factor 2	incubation	-0.437723	0.000446895
VmT	XP_015470755.1	APBB1	amyloid beta A4 precursor protein-binding family B member 1 isoform X2	incubation	-0.879069	0.000450862
VmT	XP_014740500.1	CSTF2	cleavage stimulation factor subunit 2	incubation	-0.461887	0.000467995
VmT	XP_014748896.1	MEN1	menin	incubation	-0.964903	0.000467995
VmT	XP_005255532.2	MLST8	target of rapamycin complex subunit LST8 isoform X1	incubation	-0.575887	0.000477684
VmT	XP_016154444.1	TKFC	triokinase/FMN cyclase	incubation	-0.910766	0.000482596
VmT	XP_014742933.1	CBX4	E3 SUMO-protein ligase CBX4	incubation	-0.534302	0.000498459
VmT	XP_012426331.1	SNX27	sorting nexin-27	incubation	-1.09849	0.00051101
VmT	XP_016157457.1	SREBF1	sterol regulatory element-binding protein 1	incubation	-1.20688	0.00051101
VmT	XP_015128708.1	TAZ	tafazzin isoform X2	incubation	-1.1356	0.000516472
VmT	XP_014731388.1	HK3	hexokinase-3	incubation	-0.92629	0.000516817
VmT	XP_014122603.1	ANAPC15	anaphase-promoting complex subunit 15	incubation	-0.975148	0.000516817
VmT	XP_005046765.1	NDUFV1	NADH dehydrogenase, ubiquinone flavoprotein 1, mitochondrial	incubation	-1.08511	0.000516817
VmT	XP_014749368.1	KIF1C	kinesin-like protein KIF1C	incubation	-1.07575	0.000524119
VmT	XP_014729911.1	VPS9D1	VPS9 domain-containing protein 1	incubation	-1.56022	0.000525294
VmT	XP_005493322.1	SMYD5	SET and MYND domain-containing protein 5	incubation	-0.561453	0.000527917
VmT	XP_016156765.1	PRRT3	proline-rich transmembrane protein 3	incubation	-1.18806	0.000531196
VmT	XP_015471327.1	PREB	prolactin regulatory element-binding protein isoform X1	incubation	-1.25174	0.000531228
VmT	XP_014727884.1	LOC106850805	tubulin beta-2 chain-like	incubation	-0.790078	0.000538355
VmT	XP_015500263.1	SH2D3C	SH2 domain-containing protein 3C isoform X3	incubation	-0.565814	0.000545207
VmT	NP_945320.1	AES	amino-terminal enhancer of split isoform a	incubation	-0.430289	0.000588729
VmT	XP_009095861.1	LOC103822621	forkhead box protein O3	incubation	-0.70154	0.000605647
VmT	NP_001658.2	ARL2	ADP-ribosylation factor-like protein 2 isoform 1	incubation	-1.89176	0.000630153
VmT	XP_015471494.1	NCAN	neurocan core protein isoform X1	incubation	-0.919546	0.000672687
VmT	XP_005053240.1	TADA3	transcriptional adapter 3 isoform X2	incubation	-0.484412	0.000719212
VmT	XP_016159919.1	FSD1	fibronectin type III and SPRY domain-containing protein 1	incubation	-0.973691	0.000766465
VmT	XP_014734133.1	NUDT8	nucleoside diphosphate-linked moiety X motif 8, mitochondrial	incubation	-0.835711	0.000769097
VmT	XP_016161167.1	CLU	clusterin	incubation	-1.24937	0.000769097
VmT	XP_015150348.1	SLC8B1	sodium/potassium/calcium exchanger 6, mitochondrial isoform X2	incubation	-0.639995	0.00077829
VmT	XP_015504042.1	VWA1	von Willebrand factor A domain-containing protein 1 isoform X1	incubation	-1.06664	0.00077829
VmT	XP_014730402.1	HIP1R	huntingtin-interacting protein 1-related protein	incubation	-0.663474	0.000779078
VmT	XP_014745561.1	SNPH	syntaphilin	incubation	-0.663004	0.000782528
VmT	XP_014749330.1	PRPF31	U4/U6 small nuclear ribonucleoprotein Prp31	incubation	-0.988302	0.000799255
VmT	XP_014127853.1	GATA3	trans-acting T-cell-specific transcription factor GATA-3 isoform X1	incubation	-1.41594	0.000840842
VmT	XP_014739883.1	ABHD17A	alpha/beta hydrolase domain-containing protein 17A	incubation	-0.903711	0.000842865
VmT	XP_005055865.1	MRPS2	28S ribosomal protein S2, mitochondrial	incubation	-0.730266	0.000845462
VmT	XP_014747761.1	MAST1	microtubule-associated serine/threonine-protein kinase 1	incubation	-0.833694	0.000852144
VmT	XP_005495904.1	NBL1	neuroblastoma suppressor of tumorigenicity 1	incubation	-1.2107	0.000895228
VmT	XP_014730360.1	FAM222A	protein FAM222A	incubation	-1.78227	0.000895228
VmT	XP_014740127.1	C1QTNF5	complement C1q tumor necrosis factor-related protein 5	incubation	-2.94243	0.000895228
VmT	XP_015490089.1	HDAC4	histone deacetylase 4 isoform X5	incubation	-1.17863	0.000897504
VmT	XP_015502780.1	ID1	DNA-binding protein inhibitor ID-1	incubation	-1.52637	0.000970951
VmT	XP_015507026.1	NFIC	nuclear factor 1 C-type isoform X3	incubation	-0.595215	0.000989308
VmT	XP_005496606.1	FNDC4	fibronectin type III domain-containing protein 4 isoform X2	incubation	-0.591568	0.00099356
VmT	XP_014746457.1	CDIP1	cell death-inducing p53-target protein 1	incubation	-0.586256	0.000997166
VmT	XP_015499922.1	DDX54	ATP-dependent RNA helicase DDX54	incubation	-0.710549	0.000997166
VmT	XP_005059967.1	HMG20B	SWI/SNF-related matrix-associated actin-dependent regulator of chromatin subfamily E member 1-related	incubation	-0.708471	0.00100641
VmT	XP_015487749.1	DTX4	E3 ubiquitin-protein ligase DTX4	incubation	-0.489145	0.00101812
VmT	XP_012424598.1	LOC105758578	thiosulfate sulfurtransferase-like	incubation	-0.632735	0.00103539
VmT	NP_001016.1	RPS23	40S ribosomal protein S23	incubation	-0.72661	0.00103539
VmT	XP_015472506.1	ARFIP2	arfaptin-2 isoform X4	incubation	-0.567802	0.00105153
VmT	XP_015500808.1	LOC107212272	protein ADP-ribosylarginine hydrolase-like	incubation	-2.11517	0.00105412
VmT	XP_015471756.1	SPAG7	sperm-associated antigen 7	incubation	-0.801461	0.001074
VmT	XP_015499403.1	TMEM233	transmembrane protein 233	incubation	-1.59998	0.00109524
VmT	XP_016152431.1	PCSK2	neuroendocrine convertase 2	incubation	-1.75134	0.00109524
VmT	XP_012426725.1	LOC105758947	uncharacterized protein LOC105758947	incubation	-0.862525	0.00110673
VmT	XP_014748840.1	PSMD4	26S proteasome non-ATPase regulatory subunit 4	incubation	-0.776251	0.00111081
VmT	XP_014729921.1	MVD	diphosphomevalonate decarboxylase	incubation	-1.66482	0.00115055
VmT	XP_014748026.1	CS	citrate synthase, mitochondrial	incubation	-0.991879	0.00115337
VmT	XP_009095389.1	NDUFS8	NADH dehydrogenase, ubiquinone iron-sulfur protein 8, mitochondrial	incubation	-0.694641	0.00115817
VmT	XP_014749259.1	LOC106864160	RNA-binding protein 4B-like	incubation	-1.01322	0.0011588
VmT	XP_005061895.1	SPR	sepiapterin reductase	incubation	-2.29665	0.00117793
VmT	XP_009098550.2	LOC103825001	proteasome subunit beta type-5-like	incubation	-0.656052	0.00119926
VmT	XP_014748412.1	PBDC1	protein PBDC1	incubation	-0.701978	0.00121364
VmT	XP_014739415.1	KCNAB2	voltage-gated potassium channel subunit beta-2 isoform X3	incubation	-0.533551	0.00123366
VmT	NP_954592.1	CARM1	histone-arginine methyltransferase CARM1	incubation	-0.736516	0.00128118
VmT	XP_016157257.1	ARHGDIG	rho GDP-dissociation inhibitor 3	incubation	-0.741898	0.00129379
VmT	XP_014726666.1	LLGL1	lethal(2) giant larvae protein homolog 1 isoform X2	incubation	-1.13963	0.00129379
VmT	XP_014164919.1	ZC3HC1	nuclear-interacting partner of ALK	incubation	-0.515426	0.00130615
VmT	XP_015472122.1	MRPS12	28S ribosomal protein S12, mitochondrial	incubation	-1.07678	0.00130615
VmT	XP_015494264.1	SEMA4B	semaphorin-4B	incubation	-1.63975	0.00133032
VmT	XP_014748732.1	TNPO2	transportin-2	incubation	-0.892774	0.00133596
VmT	XP_015499771.1	TBC1D10A	TBC1 domain family member 10A	incubation	-0.464009	0.0013458
VmT	XP_005431492.1	LOC102031588	leucine-rich repeat-containing protein 4B-like	incubation	-1.36899	0.0013458
VmT	XP_012425098.1	KIFC3	kinesin-like protein KIFC3	incubation	-0.560299	0.00136682
VmT	XP_014731663.1	LOC106853130	alpha-internexin-like	incubation	-1.45851	0.00137231
VmT	XP_016879110.1	EIF3CL	eukaryotic translation initiation factor 3 subunit C-like protein isoform X2	incubation	-1.37742	0.00137671
VmT	XP_015503516.1	AGRN	agrin	incubation	-4.25416	0.00139517
VmT	XP_002189604.1	LOC100223408	tripartite motif-containing protein 7-like	incubation	-2.04024	0.0013956
VmT	XP_005489172.1	EEF1A2	elongation factor 1-alpha 2	incubation	-0.356542	0.00139635
VmT	XP_014749182.1	TRIM28	transcription intermediary factor 1-beta	incubation	-2.09006	0.00141348
VmT	XP_015506640.1	IGFBP4	insulin-like growth factor-binding protein 4 isoform X1	incubation	-0.514511	0.0014145
VmT	XP_014130664.1	SLC48A1	heme transporter HRG1	incubation	-0.625733	0.0014145
VmT	XP_005274746.1	ATP2B3	plasma membrane calcium-transporting ATPase 3 isoform X3	incubation	-1.73974	0.00147267
VmT	XP_014731905.1	TRAF4	TNF receptor-associated factor 4	incubation	-0.837813	0.00147453
VmT	XP_015496894.1	LOC107210502	laminin subunit beta-1-like isoform X2	incubation	-0.933254	0.00147453
VmT	XP_012433862.1	SLC26A11	sodium-independent sulfate anion transporter	incubation	-1.30835	0.00149976
VmT	XP_014749548.1	SF3B2	splicing factor 3B subunit 2	incubation	-1.42566	0.00150486
VmT	XP_014125004.1	NCS1	neuronal calcium sensor 1	incubation	-0.505569	0.00157133
VmT	XP_002186765.3	LOC100228149	transcription factor SOX-9-like	incubation	-2.5787	0.00157133
VmT	XP_015505476.1	BCAN	brevican core protein isoform X1	incubation	-0.625873	0.00158311
VmT	XP_018763508.1	SLC43A3	solute carrier family 43 member 3	incubation	-0.641128	0.0015928
VmT	XP_014732106.1	PSPH	phosphoserine phosphatase	incubation	-0.776573	0.0016041
VmT	XP_014731955.1	CORO6	coronin-6 isoform X2	incubation	-0.792489	0.0016041
VmT	NP_001166064.1	CARNS1	carnosine synthase 1	incubation	-3.29432	0.00161846
VmT	XP_005060455.1	LOC101812535	uncharacterized family 31 glucosidase KIAA1161	incubation	-0.923422	0.00166097
VmT	XP_009991516.1	DUSP26	dual specificity protein phosphatase 26	incubation	-1.23609	0.00166097
VmT	XP_015153970.1	ILF2	interleukin enhancer-binding factor 2 isoform X2	incubation	-0.530507	0.00166807
VmT	XP_014740876.1	RUNDC1	RUN domain-containing protein 1	incubation	-0.437271	0.00171356
VmT	XP_010007099.1	PSMD3	26S proteasome non-ATPase regulatory subunit 3	incubation	-0.407682	0.0019514
VmT	XP_014745886.1	FASTK	fas-activated serine/threonine kinase	incubation	-0.815034	0.0019514
VmT	XP_005427583.1	PCSK7	proprotein convertase subtilisin/kexin type 7	incubation	-0.754322	0.00195578
VmT	XP_015478469.1	GNMT	glycine N-methyltransferase	incubation	-0.513212	0.00196534
VmT	XP_014125124.1	IL34	interleukin-34 isoform X2	incubation	-0.631377	0.00198703
VmT	XP_018781032.1	LOC103824923	RNA-binding protein 10-like	incubation	-1.81581	0.00198703
VmT	XP_018777923.1	TUBAL3	tubulin alpha chain-like 3 isoform X1	incubation	-1.67427	0.00198938
VmT	XP_014739029.1	NR2F1	COUP transcription factor 1	incubation	-0.727837	0.00202294
VmT	XP_016161242.1	RPS26	40S ribosomal protein S26	incubation	-1.45897	0.00202294
VmT	XP_015500640.1	ASS1	argininosuccinate synthase	incubation	-0.827434	0.00208567
VmT	XP_015504415.1	POLR3D	DNA-directed RNA polymerase III subunit RPC4 isoform X3	incubation	-0.665175	0.00211843
VmT	XP_001232507.2	MCRS1	microspherule protein 1	incubation	-0.452317	0.00212356
VmT	XP_018863286.1	SHOX2	short stature homeobox protein 2	incubation	-2.14298	0.00222906
VmT	XP_015505489.1	MRPL24	39S ribosomal protein L24, mitochondrial	incubation	-0.782103	0.0022654
VmT	XP_005257430.1	ADAM11	disintegrin and metalloproteinase domain-containing protein 11 isoform X1	incubation	-0.777257	0.00228533
VmT	XP_014128220.1	RASL10B	ras-like protein family member 10B	incubation	-0.551076	0.00229117
VmT	XP_018773400.1	ALAD	delta-aminolevulinic acid dehydratase isoform X1	incubation	-0.591526	0.00229117
VmT	XP_014731891.1	SEZ6	seizure protein 6 homolog	incubation	-0.810322	0.00230152
VmT	XP_005495898.2	SLC4A8	electroneutral sodium bicarbonate exchanger 1	incubation	-0.436813	0.00231937
VmT	XP_015502593.1	CBLN4	cerebellin-4	incubation	-0.709952	0.00234909
VmT	XP_015496918.1	SEMA3G	semaphorin-3G	incubation	-1.48039	0.00235465
VmT	XP_006716651.1	PLEC	plectin isoform X4	incubation	-2.89407	0.00240488
VmT	XP_002199267.1	LOC100228496	ras-like protein family member 11A-like	incubation	-0.878601	0.00241638
VmT	XP_014130248.1	ZNF593	zinc finger protein 593	incubation	-0.570859	0.00246269
VmT	XP_010000369.1	AFAP1L1	actin filament-associated protein 1-like 1	incubation	-0.962315	0.00260219
VmT	XP_015485437.1	TIMM10	mitochondrial import inner membrane translocase subunit Tim10	incubation	-0.79662	0.00262625
VmT	XP_014748505.1	B4GAT1	beta-1,4-glucuronyltransferase 1	incubation	-0.991045	0.00263455
VmT	XP_015471392.1	ATP5MC2	ATP synthase F(0) complex subunit C2, mitochondrial isoform X1	incubation	-1.03783	0.00264751
VmT	XP_015490356.1	LOC107207553	TGF-beta receptor type-2-like	incubation	-0.961699	0.00265195
VmT	XP_014736812.1	ZC3H12A	ribonuclease ZC3H12A	incubation	-0.69369	0.00266339
VmT	XP_014747646.1	COL5A1	collagen alpha-1(V) chain isoform X4	incubation	-0.806821	0.00273825
VmT	XP_014128115.1	FLII	protein flightless-1 homolog	incubation	-0.320756	0.00276395
VmT	XP_018778570.1	SIK3	serine/threonine-protein kinase SIK3 isoform X3	incubation	-0.737559	0.00276395
VmT	XP_016157020.1	SRA1	steroid receptor RNA activator 1	incubation	-0.840788	0.00276395
VmT	XP_004174425.1	CORO7	coronin-7	incubation	-1.02588	0.00276395
VmT	XP_014740872.1	PLEKHH3	pleckstrin homology domain-containing family H member 3	incubation	-1.04867	0.00285321
VmT	XP_005497006.2	ABHD8	abhydrolase domain-containing protein 8	incubation	-0.917998	0.00291161
VmT	XP_015495336.1	WWOX	WW domain-containing oxidoreductase isoform X1	incubation	-0.627049	0.00292122
VmT	XP_015499911.1	SDSL	serine dehydratase-like	incubation	-1.83971	0.00292622
VmT	XP_015505665.1	ADAM15	disintegrin and metalloproteinase domain-containing protein 15 isoform X1	incubation	-1.06426	0.00299205
VmT	XP_014746768.1	NDUFS2	NADH dehydrogenase, ubiquinone iron-sulfur protein 2, mitochondrial	incubation	-1.03567	0.00301959
VmT	XP_004948800.1	LOC101752135	uncharacterized protein LOC101752135	incubation	-1.13588	0.00301959
VmT	XP_015149222.1	EBF1	transcription factor COE1 isoform X3	incubation	-1.51279	0.00304982
VmT	XP_015150174.1	SBK1	serine/threonine-protein kinase SBK1 isoform X2	incubation	-1.66659	0.00305439
VmT	XP_015504942.1	RSRP1	arginine/serine-rich protein 1 isoform X1	incubation	-1.895	0.00305518
VmT	XP_015472140.1	RUVBL2	ruvB-like 2	incubation	-0.823824	0.00313342
VmT	XP_014731644.1	DQX1	ATP-dependent RNA helicase DQX1	incubation	-1.82309	0.00314452
VmT	NP_821133.1	TUBB	tubulin beta chain isoform b	incubation	-1.62241	0.00325282
VmT	XP_018780656.1	VPS16	vacuolar protein sorting-associated protein 16 homolog	incubation	-1.74614	0.00327369
VmT	XP_016151699.1	SCAP	sterol regulatory element-binding protein cleavage-activating protein isoform X1	incubation	-1.90405	0.00328845
VmT	XP_015505484.1	RUSC1	RUN and SH3 domain-containing protein 1	incubation	-0.58134	0.00340718
VmT	XP_014749205.1	CXXC1	CXXC-type zinc finger protein 1	incubation	-1.28123	0.00341575
VmT	XP_018864565.1	KLHL12	kelch-like protein 12 isoform X2	incubation	-0.372837	0.00346289
VmT	XP_014748702.1	CLPP	ATP-dependent Clp protease proteolytic subunit, mitochondrial	incubation	-0.987986	0.00346289
VmT	XP_015471348.2	ZNF513	zinc finger protein 513	incubation	-0.881156	0.00347648
VmT	XP_015504473.1	FABP3	fatty acid-binding protein, heart	incubation	-0.741855	0.00353475
VmT	XP_015501070.1	ITGB4	integrin beta-4 isoform X4	incubation	-0.76239	0.00353475
VmT	XP_015128703.1	GRIPAP1	GRIP1-associated protein 1	incubation	-0.921607	0.00353475
VmT	XP_014749940.1	GAS2L1	GAS2-like protein 1	incubation	-2.41794	0.00357012
VmT	XP_012429724.1	SAMD4A	protein Smaug homolog 1 isoform X2	incubation	-0.363152	0.00361135
VmT	XP_014749691.1	LOC106864584	sodium channel subunit beta-1-like	incubation	-3.32502	0.00362606
VmT	XP_016158365.1	VPS37D	vacuolar protein sorting-associated protein 37D	incubation	-0.714877	0.00363181
VmT	XP_014746253.1	MAPK8IP2	C-Jun-amino-terminal kinase-interacting protein 2	incubation	-0.930248	0.00363216
VmT	XP_014748584.1	LOC106863605	UPF0160 protein MYG1, mitochondrial	incubation	-1.47938	0.00363552
VmT	XP_015471561.1	TAGLN2	transgelin-2	incubation	-0.950407	0.00365806
VmT	NP_001605.1	ACTG1	actin, cytoplasmic 2	incubation	-0.45733	0.00365959
VmT	XP_012434016.1	UNC13D	protein unc-13 homolog D	incubation	-2.4782	0.00365959
VmT	XP_016153616.1	NAT8L	N-acetylaspartate synthetase	incubation	-0.377368	0.00367176
VmT	XP_014738352.1	FCHO1	F-BAR domain only protein 1	incubation	-1.18865	0.00367799
VmT	XP_018780736.1	SGF29	SAGA-associated factor 29 isoform X2	incubation	-2.03087	0.00370237
VmT	XP_015504963.1	ZC3H12A	endoribonuclease ZC3H12A	incubation	-0.753783	0.00375773
VmT	XP_014130572.1	LOC102072043	putative pre-mRNA-splicing factor ATP-dependent RNA helicase DHX32	incubation	-1.50701	0.00375773
VmT	XP_014749587.1	ZC3H10	zinc finger CCCH domain-containing protein 10	incubation	-2.13171	0.00379636
VmT	XP_014747759.1	RAD23A	UV excision repair protein RAD23 homolog A	incubation	-0.545994	0.00388057
VmT	XP_014166910.1	FBL	rRNA 2'-O-methyltransferase fibrillarin	incubation	-2.08823	0.00394942
VmT	XP_015482633.1	UCN3	urocortin-3	incubation	-2.66663	0.00395941
VmT	XP_014748895.1	OTUB1	ubiquitin thioesterase OTUB1	incubation	-0.790864	0.0040418
VmT	XP_014740852.1	MIEN1	migration and invasion enhancer 1	incubation	-0.704668	0.00411749
VmT	XP_018780655.1	IDH3B	isocitrate dehydrogenase, NAD subunit beta, mitochondrial	incubation	-1.71955	0.00414957
VmT	XP_015489608.1	CDK5R2	cyclin-dependent kinase 5 activator 2	incubation	-1.00711	0.00415357
VmT	XP_015495934.1	ABHD14A	protein ABHD14A	incubation	-1.03078	0.00422924
VmT	XP_015471566.1	CADM3	cell adhesion molecule 3 isoform X2	incubation	-0.683343	0.00430417
VmT	XP_018779901.1	HAPLN2	hyaluronan and proteoglycan link protein 2	incubation	-0.890511	0.00430417
VmT	XP_009092554.1	CDC42EP4	cdc42 effector protein 4	incubation	-1.2372	0.00430417
VmT	XP_015471484.1	GAREM2	GRB2-associated and regulator of MAPK protein 2	incubation	-0.773582	0.00433598
VmT	XP_005039954.1	KCNC2	potassium voltage-gated channel subfamily C member 2	incubation	-1.4266	0.00434313
VmT	XP_014746891.1	LOC106862422	cytochrome c oxidase subunit 5B, mitochondrial	incubation	-0.537496	0.00442048
VmT	XP_014743573.1	ANKZF1	ankyrin repeat and zinc finger domain-containing protein 1 isoform X1	incubation	-0.620307	0.00454483
VmT	XP_024302840.1	CYC1	cytochrome c1, heme protein, mitochondrial isoform X2	incubation	-1.8696	0.00454483
VmT	NP_001232323.1	MID1IP1	putative MID1 interacting G12-like protein variant 2	incubation	-0.542284	0.00455464
VmT	XP_015502756.1	CBFA2T2	protein CBFA2T2 isoform X1	incubation	-0.637684	0.00460374
VmT	XP_014166854.1	LOC102036169	uncharacterized protein LOC102036169	incubation	-1.66519	0.00460374
VmT	XP_015484568.1	AMDHD1	probable imidazolonepropionase	incubation	-0.835315	0.00461628
VmT	XP_015471558.1	MAP2K7	dual specificity mitogen-activated protein kinase kinase 7 isoform X2	incubation	-0.966131	0.00462422
VmT	XP_018772670.1	SNX21	sorting nexin-21	incubation	-0.625102	0.00462802
VmT	XP_018769558.1	LOC103816117	solute carrier family 22 member 6-A-like	incubation	-3.1101	0.00464192
VmT	XP_015471678.1	LOC107198922	uncharacterized protein LOC107198922 isoform X4	incubation	-3.42284	0.00464192
VmT	XP_014748881.1	TBC1D25	TBC1 domain family member 25	incubation	-2.03675	0.00465102
VmT	XP_016152382.1	RPLP1	60S acidic ribosomal protein P1	incubation	-0.720485	0.00466712
VmT	XP_005053315.1	FAM19A1	protein FAM19A1 isoform X1	incubation	-0.626455	0.00467684
VmT	XP_014744892.1	HDAC5	histone deacetylase 5	incubation	-1.84444	0.004786
VmT	XP_011535013.1	HNRNPC	heterogeneous nuclear ribonucleoproteins C1/C2 isoform X1	incubation	-1.61124	0.00479635
VmT	XP_014749423.1	LOC106864316	death domain-associated protein 6-like	incubation	-2.35265	0.0048508
VmT	XP_015471876.1	LOC107199068	ataxin-7-like protein 3	incubation	-0.516656	0.00485744
VmT	XP_014746697.1	PCYOX1L	prenylcysteine oxidase-like	incubation	-0.636536	0.00489764
VmT	XP_014734167.1	MRPL16	39S ribosomal protein L16, mitochondrial	incubation	-1.09965	0.00490313
VmT	XP_015507133.1	SH3GL1	endophilin-A2 isoform X5	incubation	-0.653295	0.00497633
VmT	XP_015501458.1	COG1	conserved oligomeric Golgi complex subunit 1 isoform X1	incubation	-0.540531	0.00503578
VmT	XP_014746820.1	TXNIP	thioredoxin-interacting protein isoform X2	incubation	-0.704365	0.00503578
VmT	XP_015497004.1	RELL2	RELT-like protein 2 isoform X2	incubation	-0.752081	0.00518626
VmT	XP_014728215.1	UHRF1BP1	UHRF1-binding protein 1 isoform X2	incubation	-0.317132	0.00523795
VmT	XP_016159591.1	PSRC1	proline/serine-rich coiled-coil protein 1	incubation	-0.601737	0.00528937
VmT	XP_015505447.1	MCAM	cell surface glycoprotein MUC18 isoform X1	incubation	-0.443857	0.00551106
VmT	XP_014734310.1	MAX	protein max isoform X2	incubation	-0.554749	0.00558824
VmT	XP_015506912.1	ACBD4	acyl-CoA-binding domain-containing protein 4	incubation	-1.21049	0.00558824
VmT	XP_014749245.1	CCS	copper chaperone for superoxide dismutase	incubation	-1.64854	0.00562762
VmT	XP_005480796.1	LOC102074451	histone H2A.J	incubation	-0.783436	0.00563552
VmT	XP_014749462.1	LOC106864351	adenylate cyclase type 3-like	incubation	-2.44745	0.00566909
VmT	XP_009099312.2	LOC103825818	ETS domain-containing transcription factor ERF-like	incubation	-1.18798	0.00567339
VmT	XP_015471334.1	MAPRE3	microtubule-associated protein RP/EB family member 3 isoform X1	incubation	-0.348969	0.00568075
VmT	XP_015498428.1	PAM16	mitochondrial import inner membrane translocase subunit TIM16	incubation	-0.607894	0.00581143
VmT	NP_989677.1	PC	pyruvate carboxylase	incubation	-0.795135	0.00588668
VmT	NP_057037.1	NOSIP	nitric oxide synthase-interacting protein	incubation	-1.50373	0.00594654
VmT	XP_014740330.1	LOC106858281	protein HEXIM1-like	incubation	-0.574885	0.00606261
VmT	XP_014165468.1	TMEM269	CDP-diacylglycerol--serine O-phosphatidyltransferase	incubation	-0.831397	0.00612256
VmT	XP_015472007.1	LOC107199181	microtubule-actin cross-linking factor 1-like	incubation	-1.54655	0.0061509
VmT	XP_014734170.1	RPS6KB2	ribosomal protein S6 kinase beta-2	incubation	-0.65832	0.00618006
VmT	NP_006798.1	CBX1	chromobox protein homolog 1	incubation	-1.20412	0.00618006
VmT	XP_015496886.1	LOC107210498	interleukin-17 receptor C-like	incubation	-0.460859	0.00626101
VmT	NP_001186499.1	CLIP3	CAP-Gly domain-containing linker protein 3	incubation	-1.29416	0.00631325
VmT	XP_014742646.1	KXD1	kxDL motif-containing protein 1	incubation	-0.396071	0.00631846
VmT	XP_015471757.1	CAMTA2	calmodulin-binding transcription activator 2 isoform X1	incubation	-1.01807	0.00631846
VmT	XP_014165061.1	LOC106631962	uncharacterized protein LOC106631962	incubation	-0.903747	0.00632223
VmT	NP_653183.2	TEX261	protein TEX261	incubation	-0.927937	0.00634549
VmT	XP_005057813.1	FAM43B	protein FAM43B	incubation	-1.60459	0.00642195
VmT	XP_016159037.1	SEMA4C	semaphorin-4C	incubation	-1.94619	0.00644011
VmT	XP_014729926.1	FOXC2	forkhead box protein C2	incubation	-1.53171	0.00644565
VmT	XP_015472195.1	NAT8	N-acetyltransferase 8	incubation	-1.54053	0.00653328
VmT	XP_009091072.1	PSMB1	proteasome subunit beta type-1	incubation	-1.37261	0.0065334
VmT	XP_005497601.2	LOC102073504	serine/threonine-protein phosphatase 2A 65 kDa regulatory subunit A alpha isoform-like	incubation	-0.996029	0.00657155
VmT	NP_001264608.1	RPL12	60S ribosomal protein L12	incubation	-0.464028	0.00663432
VmT	XP_015506198.1	LOC107214913	uncharacterized protein LOC107214913	incubation	-1.18549	0.00663432
VmT	XP_014728032.1	OGG1	N-glycosylase/DNA lyase	incubation	-0.921835	0.00669572
VmT	XP_018781460.1	LOC103825321	protein KASH5 isoform X3	incubation	-3.44907	0.0069004
VmT	XP_014748275.1	SEMA4A	semaphorin-4A	incubation	-0.627495	0.0071773
VmT	XP_014743028.1	TIMP2	metalloproteinase inhibitor 2	incubation	-0.354923	0.0072178
VmT	XP_014739496.1	KCNS1	potassium voltage-gated channel subfamily S member 1	incubation	-0.70452	0.0073218
VmT	XP_002196894.1	ANAPC11	anaphase-promoting complex subunit 11	incubation	-1.22137	0.00753045
VmT	XP_018765264.1	LOC103813025	protein ZNF783-like	incubation	-0.740055	0.00762419
VmT	XP_005429729.1	RHOC	rho-related GTP-binding protein RhoC isoform X1	incubation	-0.810815	0.00764454
VmT	XP_015128476.1	NAA40	N-alpha-acetyltransferase 40 isoform X2	incubation	-1.69676	0.00764454
VmT	XP_009089984.1	UBFD1	ubiquitin domain-containing protein UBFD1	incubation	-0.235847	0.00774988
VmT	XP_016866780.1	BAG6	large proline-rich protein BAG6 isoform X9	incubation	-2.05305	0.00775391
VmT	XP_005058672.1	SCN2B	sodium channel subunit beta-2 isoform X1	incubation	-0.432966	0.00780158
VmT	XP_015487919.1	KAZALD1	kazal-type serine protease inhibitor domain-containing protein 1	incubation	-0.597318	0.00780158
VmT	XP_015489148.1	MRPL43	39S ribosomal protein L43, mitochondrial	incubation	-0.645967	0.00780158
VmT	XP_005489849.1	IDNK	probable gluconokinase isoform X1	incubation	-0.688376	0.00780158
VmT	XP_015500621.1	NACC2	nucleus accumbens-associated protein 2	incubation	-0.464534	0.00782974
VmT	XP_015506591.1	HAP1	huntingtin-associated protein 1 isoform X2	incubation	-0.701804	0.00792228
VmT	XP_016160022.1	DOHH	deoxyhypusine hydroxylase isoform X1	incubation	-0.497056	0.00797942
VmT	XP_014735495.1	PSMB7	proteasome subunit beta type-7	incubation	-0.404728	0.00802396
VmT	XP_015471771.1	LOC107198996	zinc finger protein neuro-d4-like	incubation	-2.73552	0.0080597
VmT	XP_015493833.1	AMOTL2	angiomotin-like protein 2 isoform X3	incubation	-0.785467	0.00806741
VmT	XP_005497732.2	LOC102069802	transmembrane and coiled-coil domains protein 2-like	incubation	-0.471618	0.00815514
VmT	XP_009096246.1	AAED1	thioredoxin-like protein AAED1	incubation	-0.763302	0.00815514
VmT	XP_015471960.1	NFE2L1	nuclear factor erythroid 2-related factor 1 isoform X1	incubation	-0.690999	0.00818637
VmT	XP_015493219.1	PLCH1	1-phosphatidylinositol 4,5-bisphosphate phosphodiesterase eta-1 isoform X6	incubation	-1.2355	0.0081921
VmT	XP_015505714.1	SLC27A3	long-chain fatty acid transport protein 3	incubation	-1.68716	0.0082408
VmT	XP_018864078.1	COG1	conserved oligomeric Golgi complex subunit 1 isoform X4	incubation	-0.755374	0.0083203
VmT	XP_009993449.1	SF3B4	splicing factor 3B subunit 4	incubation	-0.569153	0.00832166
VmT	XP_015501151.1	CANT1	soluble calcium-activated nucleotidase 1 isoform X1	incubation	-0.469484	0.00833076
VmT	XP_014127724.1	COASY	bifunctional coenzyme A synthase	incubation	-0.773909	0.00834869
VmT	XP_016884693.1	HUWE1	E3 ubiquitin-protein ligase HUWE1 isoform X10	incubation	-2.02115	0.00834869
VmT	XP_015503567.1	PHC2	polyhomeotic-like protein 2 isoform X3	incubation	-0.378586	0.00838472
VmT	XP_015498866.1	MCRIP2	protein FAM195A	incubation	-0.547485	0.00845844
VmT	XP_014737785.1	ECHS1	enoyl-CoA hydratase, mitochondrial	incubation	-0.473198	0.00847654
VmT	XP_018778093.1	MAP7D1	MAP7 domain-containing protein 1 isoform X1	incubation	-1.41002	0.00858423
VmT	XP_014728068.1	PRICKLE4	prickle-like protein 4	incubation	-2.0815	0.00867923
VmT	XP_014122375.1	KIZ	centrosomal protein kizuna	incubation	-0.380127	0.00889948
VmT	XP_005487471.2	FSCN1	fascin	incubation	-1.29601	0.00889948
VmT	XP_015494440.1	SPG11	spatacsin isoform X4	incubation	-0.470922	0.00893067
VmT	XP_015506144.1	PACSIN1	protein kinase C and casein kinase substrate in neurons protein 1	incubation	-0.359461	0.00897871
VmT	XP_005060229.1	THOP1	thimet oligopeptidase	incubation	-0.480789	0.00897871
VmT	NP_003170.1	SYP	synaptophysin	incubation	-0.986281	0.00897871
VmT	XP_014129855.1	LOC106630198	stromal interaction molecule 1-like	incubation	-0.837667	0.00903687
VmT	XP_009088526.2	LOC103816326	BTB/POZ domain-containing protein KCTD12-like	incubation	-1.99693	0.00903687
VmT	XP_014730353.1	WSCD2	WSC domain-containing protein 2	incubation	-0.616547	0.00903789
VmT	XP_014167859.1	PPHLN1	periphilin-1 isoform X2	incubation	-1.35675	0.00907745
VmT	XP_014749545.1	BANF1	barrier-to-autointegration factor	incubation	-0.636273	0.00911477
VmT	XP_002196267.2	GATAD2A	transcriptional repressor p66-alpha	incubation	-0.923147	0.00914931
VmT	XP_014129851.1	CBX8	chromobox protein homolog 8	incubation	-0.872648	0.0091826
VmT	XP_015471708.1	PTPN23	tyrosine-protein phosphatase non-receptor type 23	incubation	-2.15043	0.0091826
VmT	XP_014749418.1	SCAF1	splicing factor, arginine/serine-rich 19	incubation	-0.923222	0.00924977
VmT	XP_014121247.1	MYLK	myosin light chain kinase, smooth muscle isoform X2	incubation	-1.46923	0.00933004
VmT	XP_002187200.1	USP21	ubiquitin carboxyl-terminal hydrolase 21	incubation	-0.914531	0.00957283
VmT	XP_014749131.1	LOC106864047	MAP/microtubule affinity-regulating kinase 4-like	incubation	-0.957253	0.00957321
VmT	XP_005057982.1	LOC101808048	fumarylacetoacetate hydrolase domain-containing protein 2	incubation	-0.486854	0.00957685
VmT	XP_015493933.1	ULK3	serine/threonine-protein kinase ULK3 isoform X2	incubation	-0.839066	0.00957685
VmT	NP_001308534.1	SCN1B	sodium channel subunit beta-1 isoform c	incubation	-2.08592	0.00959934
VmT	XP_010003903.1	LOC104395853	zinc finger and BTB domain-containing protein 38-like	incubation	-1.21872	0.00982694
VmT	XP_015500402.1	RXRA	retinoic acid receptor RXR-alpha	incubation	-0.523071	0.00983717
VmT	XP_015497038.1	TMCO6	transmembrane and coiled-coil domain-containing protein 6 isoform X1	incubation	-0.79967	0.0098407
VmT	XP_015492161.1	ACOT11	acyl-coenzyme A thioesterase 11 isoform X4	incubation	-0.666282	0.0099746
VmT	XP_015497122.1	RNF44	RING finger protein 44 isoform X1	incubation	-0.773148	0.00999737
VmT	XP_005053905.1	WDR55	WD repeat-containing protein 55	incubation	-0.774424	0.0100118
VmT	XP_011514290.1	AHCYL2	adenosylhomocysteinase 3 isoform X1	incubation	-0.778376	0.0100118
VmT	XP_015471166.1	PRKAG1	5'-AMP-activated protein kinase subunit gamma-1 isoform X2	incubation	-0.512502	0.0102099
VmT	XP_016161013.1	DNMT1	DNA (cytosine-5)-methyltransferase 1	incubation	-0.755206	0.0102251
VmT	XP_005053973.1	LOC101807594	PCTP-like protein	incubation	-1.39838	0.0102715
VmT	XP_014730404.1	IRF2BP2	interferon regulatory factor 2-binding protein 2 isoform X2	incubation	-2.02809	0.0102715
VmT	XP_005045866.1	ITM2A	integral membrane protein 2A	incubation	-0.287415	0.0103359
VmT	XP_002200313.1	LOC100219956	serine/threonine-protein kinase MARK2-like	incubation	-1.72353	0.0103517
VmT	XP_009097515.2	NAXE	NAD(P)H-hydrate epimerase isoform X1	incubation	-0.803438	0.0104598
VmT	XP_014745430.1	EXOSC5	exosome complex component RRP46	incubation	-1.15463	0.010479
VmT	NP_001258778.1	CDK2AP2	cyclin-dependent kinase 2-associated protein 2 isoform 2	incubation	-1.5154	0.010479
VmT	XP_005489986.1	NDRG4	protein NDRG4 isoform X4	incubation	-0.346115	0.0105262
VmT	XP_014749564.1	PEX19	peroxisomal biogenesis factor 19	incubation	-0.938087	0.0105262
VmT	XP_018780619.1	LOC103824628	peripherin-like	incubation	-1.49953	0.0105262
VmT	XP_014738381.1	APC2	adenomatous polyposis coli protein 2	incubation	-0.864498	0.0105533
VmT	XP_005052346.1	SPATA2L	spermatogenesis-associated protein 2-like protein	incubation	-1.98215	0.010645
VmT	XP_005496919.2	KDM2A	lysine-specific demethylase 2A	incubation	-0.433138	0.010692
VmT	XP_009096011.1	ZNF703	zinc finger protein 703	incubation	-1.34232	0.0106984
VmT	XP_005053748.1	LOC101815283	cytochrome b-c1 complex subunit 8	incubation	-0.415662	0.0107448
VmT	XP_015495924.1	DBNDD1	dysbindin domain-containing protein 1	incubation	-1.76071	0.0107448
VmT	XP_016160417.1	LOC101821433	nascent polypeptide-associated complex subunit alpha, muscle-specific form-like	incubation	-0.933223	0.0107564
VmT	XP_014744886.1	PPP1R9B	neurabin-2	incubation	-1.07599	0.0107564
VmT	XP_002188168.2	LOC752003	5-hydroxytryptamine receptor 7	incubation	-0.547375	0.0108068
VmT	XP_014748541.1	EEF1G	elongation factor 1-gamma	incubation	-1.62711	0.0108558
VmT	XP_014166810.1	WDR54	WD repeat-containing protein 54	incubation	-1.64899	0.0109432
VmT	XP_015132201.1	SBF1	myotubularin-related protein 5 isoform X9	incubation	-0.461511	0.0109675
VmT	XP_014747335.1	CCNT1	cyclin-T1 isoform X2	incubation	-0.648082	0.0110527
VmT	XP_015494725.1	MRPS11	28S ribosomal protein S11, mitochondrial	incubation	-0.439808	0.0111523
VmT	XP_015495481.1	CIDEC	cell death activator CIDE-3	incubation	-1.29011	0.0111651
VmT	XP_009088452.1	GLCE	D-glucuronyl C5-epimerase	incubation	-1.91341	0.0111905
VmT	XP_014734219.1	FEN1	flap endonuclease 1	incubation	-0.396033	0.0112064
VmT	XP_014744762.1	SEMA7A	semaphorin-7A	incubation	-0.554445	0.0112351
VmT	XP_014725098.1	HYAL3	hyaluronidase-3	incubation	-0.644744	0.0112614
VmT	XP_015158207.1	OPA3	optic atrophy 3 protein	incubation	-1.99767	0.0112614
VmT	NP_000695.2	ATP4A	potassium-transporting ATPase alpha chain 1	incubation	-1.31465	0.0113607
VmT	XP_012427595.1	MAFA	transcription factor MafA	incubation	-1.28231	0.0115347
VmT	XP_011537427.1	DPYSL4	dihydropyrimidinase-related protein 4 isoform X1	incubation	-1.31705	0.0115465
VmT	XP_015471782.1	GOLPH3L	Golgi phosphoprotein 3-like isoform X1	incubation	-0.711767	0.0115865
VmT	XP_005419550.1	GAL	galanin peptides	incubation	-1.91023	0.0116011
VmT	NP_006464.1	TAF6L	TAF6-like RNA polymerase II p300/CBP-associated factor-associated factor 65 kDa subunit 6L	incubation	-1.44168	0.0116455
VmT	XP_014166937.1	EIF3K	eukaryotic translation initiation factor 3 subunit K	incubation	-0.500844	0.011947
VmT	XP_012430720.1	LOC105759463	phosphatidylinositol 3-kinase regulatory subunit alpha-like	incubation	-1.66236	0.0119882
VmT	XP_015501559.1	RNF157	RING finger protein 157 isoform X3	incubation	-0.616518	0.0120296
VmT	XP_015470678.1	MAPK4	mitogen-activated protein kinase 4	incubation	-0.665698	0.0121385
VmT	XP_015471383.1	GTF3C2	general transcription factor 3C polypeptide 2 isoform X4	incubation	-0.618074	0.0121562
VmT	XP_005046329.1	SLCO1A2	solute carrier organic anion transporter family member 1A2 isoform X1	incubation	-0.955272	0.0122974
VmT	XP_016884683.1	HUWE1	E3 ubiquitin-protein ligase HUWE1 isoform X4	incubation	-1.10587	0.0123953
VmT	XP_015487950.1	R3HCC1L	coiled-coil domain-containing protein R3HCC1L	incubation	-0.489706	0.0124284
VmT	XP_009992947.1	LOC104386104	multiple myeloma tumor-associated protein 2	incubation	-0.612251	0.0125216
VmT	XP_005061639.2	FAM160B2	protein FAM160B2	incubation	-1.03187	0.0125583
VmT	XP_015496468.1	TIMP4	metalloproteinase inhibitor 4	incubation	-0.451409	0.012631
VmT	XP_014742938.1	AATK	serine/threonine-protein kinase LMTK1	incubation	-0.955366	0.0127628
VmT	XP_012424086.1	TMEM132E	transmembrane protein 132E	incubation	-1.14987	0.0127966
VmT	XP_018861012.1	LRCH4	leucine-rich repeat and calponin homology domain-containing protein 4 isoform X3	incubation	-0.780119	0.0128226
VmT	XP_005482343.1	PLPP3	lipid phosphate phosphohydrolase 3	incubation	-0.3382	0.0128303
VmT	XP_004175749.1	LOC101233441	histone acetyltransferase KAT7	incubation	-0.768857	0.0128303
VmT	XP_009095358.1	LOC103822148	cytochrome b ascorbate-dependent protein 3	incubation	-0.638161	0.0128775
VmT	XP_014731630.1	NOP56	nucleolar protein 56	incubation	-0.595395	0.012907
VmT	XP_002189694.1	RASSF1	ras association domain-containing protein 1	incubation	-1.03641	0.0129109
VmT	XP_012426611.1	KPNB1	importin subunit beta-1	incubation	-0.266467	0.0129653
VmT	XP_014728742.1	RALGDS	ral guanine nucleotide dissociation stimulator isoform X5	incubation	-0.320978	0.0131308
VmT	XP_015470980.1	TPP1	tripeptidyl-peptidase 1 isoform X1	incubation	-0.450921	0.0131566
VmT	XP_015472089.1	LOC107199267	serine/threonine-protein phosphatase 1 regulatory subunit 10-like	incubation	-2.21885	0.0131795
VmT	XP_012433304.1	RADIL	ras-associating and dilute domain-containing protein	incubation	-2.63298	0.0133787
VmT	XP_018770262.1	CHMP1A	charged multivesicular body protein 1a	incubation	-0.448948	0.0135702
VmT	XP_012427372.1	CEBPD	CCAAT/enhancer-binding protein delta	incubation	-2.14215	0.0137541
VmT	NP_005150.1	ACTC1	actin, alpha cardiac muscle 1 precursor	incubation	-1.39459	0.0137645
VmT	XP_015501276.1	AATK	serine/threonine-protein kinase LMTK1 isoform X2	incubation	-1.89486	0.0137645
VmT	XP_014129737.1	ANKRD24	ankyrin repeat domain-containing protein 24	incubation	-0.915427	0.0138457
VmT	XP_014744872.1	EFNA3	ephrin-A3	incubation	-0.904706	0.0139288
VmT	XP_015155634.1	JUND	transcription factor jun-D	incubation	-1.01241	0.0139288
VmT	NP_001306919.1	SUPT5H	transcription elongation factor SPT5 isoform a	incubation	-0.945114	0.0139584
VmT	XP_015496978.1	LOC107210561	amyloid beta A4 precursor protein-binding family B member 3-like	incubation	-0.539522	0.0140386
VmT	XP_014749712.1	LOC106864612	neuroligin-2-like	incubation	-0.754049	0.0142619
VmT	XP_018771721.1	LOC103817936	nucleoside diphosphate kinase, mitochondrial isoform X1	incubation	-2.78244	0.0142619
VmT	XP_014735087.1	HMX3	homeobox protein HMX3	incubation	-1.85916	0.0143281
VmT	XP_015497761.1	PTTG1	securin	incubation	-1.86993	0.0143281
VmT	XP_015503571.1	ALPL	alkaline phosphatase, tissue-nonspecific isozyme isoform X1	incubation	-0.449216	0.0144394
VmT	XP_009090022.1	LLGL1	lethal(2) giant larvae protein homolog 1	incubation	-0.974719	0.0146246
VmT	XP_005037883.1	KCTD12	BTB/POZ domain-containing protein KCTD12	incubation	-2.16992	0.014737
VmT	XP_014129157.1	MAPK8IP3	C-Jun-amino-terminal kinase-interacting protein 3 isoform X25	incubation	-0.674695	0.0147548
VmT	NP_001026263.1	LAPTM4A	lysosomal-associated transmembrane protein 4A	incubation	-0.661359	0.0147949
VmT	XP_014749504.1	ARHGAP35	rho GTPase-activating protein 35	incubation	-0.873305	0.0150036
VmT	XP_014130102.1	LOC106630279	histone-lysine N-methyltransferase 2D-like	incubation	-1.09787	0.0150098
VmT	XP_014748717.1	KRI1	protein KRI1 homolog	incubation	-1.08395	0.0151608
VmT	XP_015479108.1	LOC107202695	vasotocin-neurophysin VT	incubation	-1.69827	0.015512
VmT	XP_018763598.1	VPS51	vacuolar protein sorting-associated protein 51 homolog	incubation	-0.752746	0.0155156
VmT	XP_015503643.1	ACOT7	cytosolic acyl coenzyme A thioester hydrolase isoform X2	incubation	-0.398438	0.0155389
VmT	XP_018763496.1	LOC103827052	interferon-induced transmembrane protein 1	incubation	-0.800298	0.0155389
VmT	XP_014122754.1	UNCX	homeobox protein unc-4 homolog	incubation	-1.34226	0.0155389
VmT	XP_014128261.1	RPH3A	rabphilin-3A	incubation	-0.36613	0.0156427
VmT	XP_014749605.1	LOC106864494	lysine-specific demethylase 5C-like	incubation	-1.29638	0.0156427
VmT	XP_014743325.1	ANP32A	acidic leucine-rich nuclear phosphoprotein 32 family member A	incubation	-0.272441	0.0157276
VmT	XP_014749523.1	B3GALT4	beta-1,3-galactosyltransferase 4	incubation	-2.20917	0.0158288
VmT	XP_018863250.1	SSBP3	single-stranded DNA-binding protein 3	incubation	-0.300809	0.0158833
VmT	XP_005418822.1	FNDC9	fibronectin type III domain-containing protein 9	incubation	-0.825912	0.0158833
VmT	XP_014738761.1	UNC5B	netrin receptor UNC5B	incubation	-0.492303	0.0159971
VmT	XP_015504226.1	GGCX	vitamin K-dependent gamma-carboxylase	incubation	-0.420717	0.0160577
VmT	XP_016161053.1	LOC101819277	DNA-directed RNA polymerase II subunit RPB1-like	incubation	-1.25814	0.0161555
VmT	XP_016158856.1	ALDH4A1	delta-1-pyrroline-5-carboxylate dehydrogenase, mitochondrial	incubation	-1.25774	0.0162301
VmT	XP_015477024.1	SH3YL1	SH3 domain-containing YSC84-like protein 1 isoform X4	incubation	-0.435875	0.0164046
VmT	XP_014127692.1	VPS4A	vacuolar protein sorting-associated protein 4A	incubation	-0.367567	0.0164307
VmT	XP_014166003.1	TTC24	tetratricopeptide repeat protein 24	incubation	-0.680939	0.0164703
VmT	XP_014129461.1	VKORC1L1	vitamin K epoxide reductase complex subunit 1-like protein 1	incubation	-0.453906	0.0164929
VmT	XP_002191088.2	OTUD7B	OTU domain-containing protein 7B	incubation	-0.57967	0.0165723
VmT	XP_015496703.1	NAA80	N-acetyltransferase 6 isoform X2	incubation	-2.52401	0.0166382
VmT	XP_015506607.1	GHDC	GH3 domain-containing protein	incubation	-1.00347	0.0166516
VmT	XP_014729950.1	RPL13	60S ribosomal protein L13	incubation	-0.362887	0.0166972
VmT	XP_015498650.1	NUDT16L1	protein syndesmos	incubation	-0.363803	0.0167718
VmT	XP_015501068.1	ITGB4	integrin beta-4 isoform X2	incubation	-1.0468	0.0170098
VmT	XP_016161697.1	MASTL	serine/threonine-protein kinase greatwall	incubation	-1.10658	0.0170803
VmT	XP_014737136.1	VWA5B1	von Willebrand factor A domain-containing protein 5B1	incubation	-0.617468	0.0173077
VmT	NP_001269378.1	ACHE	acetylcholinesterase isoform 3 precursor	incubation	-1.75445	0.0173304
VmT	XP_016159658.1	CSF1	macrophage colony-stimulating factor 1 isoform X2	incubation	-0.571828	0.017444
VmT	XP_015154982.1	SRCIN1	SRC kinase signaling inhibitor 1 isoform X3	incubation	-2.32468	0.0174864
VmT	XP_014730956.1	MRPL17	39S ribosomal protein L17, mitochondrial	incubation	-0.756871	0.0176877
VmT	NP_001269467.1	GNB1	guanine nucleotide-binding protein G(I)/G(S)/G(T) subunit beta-1 isoform 2	incubation	-0.43473	0.0177468
VmT	NP_001232798.1	NDUFA1	NADH dehydrogenase, ubiquinone 1 alpha subcomplex subunit 1-like	incubation	-0.642559	0.017974
VmT	XP_018864485.1	DAP3	28S ribosomal protein S29, mitochondrial	incubation	-0.457414	0.0182694
VmT	XP_015505684.1	MRPS21	28S ribosomal protein S21, mitochondrial	incubation	-2.22915	0.0182876
VmT	XP_024307429.1	SMARCA4	transcription activator BRG1 isoform X4	incubation	-0.98375	0.0183952
VmT	XP_015471921.1	TRIM35	tripartite motif-containing protein 35 isoform X1	incubation	-0.940953	0.0187008
VmT	XP_014744918.1	PDK2	pyruvate dehydrogenase kinase, isozyme 2	incubation	-0.507754	0.018784
VmT	NP_001026200.1	KDM5B	lysine-specific demethylase 5B	incubation	-1.97932	0.0188305
VmT	XP_014734703.1	MPI	mannose-6-phosphate isomerase	incubation	-0.480497	0.0189088
VmT	XP_012434100.1	GALNT17	putative polypeptide N-acetylgalactosaminyltransferase-like protein 3	incubation	-0.336292	0.0189681
VmT	XP_016158585.1	LOC101820497	ras GTPase-activating protein 4 isoform X6	incubation	-1.45952	0.0191414
VmT	XP_015494671.1	FURIN	furin isoform X2	incubation	-0.459109	0.0193043
VmT	XP_014731648.1	HTRA2	serine protease HTRA2, mitochondrial	incubation	-0.572194	0.0194573
VmT	XP_015470823.1	ADAMTS6	A disintegrin and metalloproteinase with thrombospondin motifs 6 isoform X4	incubation	-0.607849	0.0196981
VmT	XP_005062645.2	LOC101815637	microtubule-associated protein 1S-like	incubation	-0.682791	0.0198158
VmT	NP_001186777.1	RAB5B	ras-related protein Rab-5B	incubation	-0.931274	0.0198158
VmT	XP_015507416.1	CBARP	voltage-dependent calcium channel beta subunit-associated regulatory protein	incubation	-1.2681	0.0198158
VmT	XP_014745856.1	TRIM3	tripartite motif-containing protein 3	incubation	-0.628199	0.0200393
VmT	XP_002200665.1	KLHL28	kelch-like protein 28	incubation	-0.848958	0.0200633
VmT	XP_014741937.1	LOC106859301	hydroxyacylglutathione hydrolase, mitochondrial isoform X1	incubation	-0.390496	0.0201649
VmT	XP_014749260.1	GANAB	neutral alpha-glucosidase AB isoform X1	incubation	-1.79361	0.0201902
VmT	XP_016154363.1	YPEL4	protein yippee-like 4	incubation	-0.702596	0.0202148
VmT	XP_016151705.1	LOC107603378	zinc finger protein 282-like isoform X1	incubation	-1.52432	0.0202148
VmT	XP_014748245.1	ATAT1	alpha-tubulin N-acetyltransferase 1	incubation	-0.809869	0.0202945
VmT	XP_006716518.1	ATP6V1H	V-type proton ATPase subunit H isoform X1	incubation	-0.491467	0.0204848
VmT	XP_014741320.1	NRN1	neuritin	incubation	-0.630287	0.0206548
VmT	XP_015506103.1	PLEKHA6	pleckstrin homology domain-containing family A member 6 isoform X3	incubation	-0.50478	0.0208038
VmT	NP_004205.2	FIBP	acidic fibroblast growth factor intracellular-binding protein isoform b	incubation	-0.546524	0.0209185
VmT	XP_009090460.2	IQCD	IQ domain-containing protein D	incubation	-0.957656	0.0209185
VmT	XP_002192272.1	IFI30	gamma-interferon-inducible lysosomal thiol reductase	incubation	-0.625149	0.02098
VmT	XP_014728170.1	MFSD4A	major facilitator superfamily domain-containing protein 4	incubation	-0.671061	0.0211473
VmT	XP_014730596.1	DAO	D-amino-acid oxidase	incubation	-0.809488	0.021218
VmT	XP_018863761.1	LOC107211056	WD repeat-containing protein 90 isoform X9	incubation	-0.367793	0.021458
VmT	XP_015496044.1	LOC107210158	histone H1x	incubation	-0.557614	0.021458
VmT	XP_014127527.1	CASKIN2	caskin-2	incubation	-0.44444	0.0214694
VmT	XP_015155701.1	SAMD4B	protein Smaug homolog 2 isoform X1	incubation	-1.02507	0.021476
VmT	XP_009096482.1	RPP25	ribonuclease P protein subunit p25	incubation	-0.637678	0.0215041
VmT	XP_005059708.1	LOC101808879	signal transducer and activator of transcription 5B isoform X2	incubation	-0.29322	0.0215283
VmT	XP_014749361.1	ACTL6B	actin-like protein 6B	incubation	-0.457596	0.0218037
VmT	XP_011544273.1	KAT8	histone acetyltransferase KAT8 isoform X1	incubation	-1.03671	0.0218685
VmT	XP_005060231.1	NDUFA13	NADH dehydrogenase, ubiquinone 1 alpha subcomplex subunit 13	incubation	-0.626585	0.0222073
VmT	XP_015487055.1	C5H11orf96	uncharacterized protein C11orf96 homolog	incubation	-1.32662	0.0223115
VmT	XP_005060926.1	MED18	mediator of RNA polymerase II transcription subunit 18	incubation	-0.708645	0.0223768
VmT	XP_015471823.1	MARS	methionine--tRNA ligase, cytoplasmic	incubation	-0.636785	0.0224261
VmT	NP_037366.1	EIF3K	eukaryotic translation initiation factor 3 subunit K isoform 1	incubation	-0.495114	0.0224302
VmT	XP_015156455.1	ABCB8	ATP-binding cassette sub-family B member 8, mitochondrial	incubation	-0.837035	0.022737
VmT	XP_016151878.1	FAM181B	protein FAM181B	incubation	-1.04419	0.0228045
VmT	XP_015506574.1	PLEKHH3	pleckstrin homology domain-containing family H member 3 isoform X2	incubation	-1.02601	0.022889
VmT	XP_014748033.1	STAT6	signal transducer and activator of transcription 6	incubation	-0.54876	0.0229317
VmT	XP_018860993.1	RAB11FIP5	rab11 family-interacting protein 5 isoform X3	incubation	-1.18142	0.0229396
VmT	XP_005052299.1	TCF25	transcription factor 25	incubation	-0.311094	0.0229909
VmT	XP_005052165.1	ITGA11	integrin alpha-11	incubation	-0.895008	0.0230823
VmT	XP_014165869.1	LOC102042429	ermin	incubation	-0.635197	0.0230963
VmT	XP_014749204.1	MON1B	vacuolar fusion protein MON1 homolog B	incubation	-1.31582	0.023117
VmT	XP_015472344.1	LOC107199540	rap guanine nucleotide exchange factor 3-like	incubation	-2.66974	0.02316
VmT	XP_014749047.1	LMAN2L	VIP36-like protein isoform X2	incubation	-0.66558	0.0233366
VmT	XP_015499652.1	LOC107211750	uncharacterized protein LOC107211750 isoform X2	incubation	-0.548278	0.0234331
VmT	XP_014742929.1	ARL16	ADP-ribosylation factor-like protein 16	incubation	-0.540625	0.0235026
VmT	XP_015504145.1	TTI2	TELO2-interacting protein 2	incubation	-0.782797	0.0235915
VmT	XP_014121534.1	LOC106629332	protocadherin-10	incubation	-1.57261	0.0235915
VmT	XP_005055930.2	ARHGAP44	rho GTPase-activating protein 44	incubation	-0.733288	0.0237169
VmT	XP_004948460.2	PFDN2	prefoldin subunit 2	incubation	-1.72529	0.0237169
VmT	XP_018863573.1	LOC107209924	B-cadherin-like isoform X1	incubation	-0.671639	0.0237648
VmT	XP_002194670.1	UBTD1	ubiquitin domain-containing protein 1	incubation	-0.675254	0.0237648
VmT	XP_014749435.1	COLGALT1	procollagen galactosyltransferase 1	incubation	-1.9031	0.0237648
VmT	XP_014730153.1	QSOX1	sulfhydryl oxidase 1	incubation	-0.481975	0.0238447
VmT	XP_015486609.1	TP53I11	tumor protein p53-inducible protein 11	incubation	-0.391534	0.0239168
VmT	XP_014740878.1	PGAP3	post-GPI attachment to proteins factor 3	incubation	-0.573411	0.0239168
VmT	XP_015500632.1	LOC107212173	collagen alpha-1(XXVII) chain-like isoform X2	incubation	-0.783193	0.0239168
VmT	XP_015474233.1	PYCR3	pyrroline-5-carboxylate reductase 3	incubation	-0.802426	0.0239168
VmT	XP_014739823.1	NDUFA7	NADH dehydrogenase, ubiquinone 1 alpha subcomplex subunit 7	incubation	-0.519399	0.0240165
VmT	XP_018781204.1	LOC103825088	microtubule-actin cross-linking factor 1, isoforms 1/2/3/5-like	incubation	-1.52354	0.0240165
VmT	XP_014746297.1	ADGRA2	G-protein coupled receptor 124	incubation	-0.955534	0.0240696
VmT	XP_015494912.1	BLM	Bloom syndrome protein isoform X1	incubation	-0.367132	0.0248223
VmT	NP_001269145.1	NDRG2	protein NDRG2 isoform f	incubation	-1.32899	0.0248238
VmT	XP_005059200.1	G0S2	G0/G1 switch protein 2	incubation	-1.22515	0.0250689
VmT	XP_005269183.1	TMBIM6	bax inhibitor 1 isoform X1	incubation	-0.294584	0.0250792
VmT	XP_015472308.1	OLIG2	oligodendrocyte transcription factor 2	incubation	-1.1364	0.0251895
VmT	XP_009992330.1	AKAP8L	A-kinase anchor protein 8-like	incubation	-1.71724	0.0253183
VmT	XP_014745023.1	NOB1	RNA-binding protein NOB1	incubation	-0.848046	0.0253954
VmT	XP_014737502.1	RAMP1	receptor activity-modifying protein 1	incubation	-0.955822	0.0254788
VmT	XP_014748205.1	S100A11	protein S100-A11	incubation	-0.706537	0.0256325
VmT	XP_015502376.1	SMTNL2	smoothelin-like protein 2 isoform X2	incubation	-3.4334	0.025804
VmT	XP_015147137.1	EIF5A2	eukaryotic translation initiation factor 5A-2 isoform X1	incubation	-0.605202	0.0258709
VmT	XP_015507528.1	LOC107215678	keratin, type II cytoskeletal cochleal	incubation	-1.04809	0.0259084
VmT	XP_014730309.1	PHGDH	D-3-phosphoglycerate dehydrogenase	incubation	-0.821798	0.0259274
VmT	XP_016152057.1	GPLD1	phosphatidylinositol-glycan-specific phospholipase D isoform X1	incubation	-0.440487	0.0260221
VmT	XP_014745829.1	RRP8	ribosomal RNA-processing protein 8	incubation	-0.760953	0.0262283
VmT	XP_018861886.1	MOGS	mannosyl-oligosaccharide glucosidase	incubation	-1.24246	0.026294
VmT	XP_014747751.1	MRPL45	39S ribosomal protein L45, mitochondrial	incubation	-0.423018	0.0264518
VmT	XP_015502493.1	SH2B2	SH2B adapter protein 2	incubation	-0.552428	0.0265975
VmT	XP_014166897.1	GABBR1	gamma-aminobutyric acid type B receptor subunit 1	incubation	-0.878949	0.0265975
VmT	XP_014748726.1	WDR83	WD repeat domain-containing protein 83	incubation	-1.67138	0.0265975
VmT	XP_015472030.1	LOC107199205	arf-GAP with GTPase, ANK repeat and PH domain-containing protein 2-like	incubation	-0.978373	0.0266074
VmT	XP_016154365.1	MED19	mediator of RNA polymerase II transcription subunit 19	incubation	-0.43999	0.0266471
VmT	XP_015502153.1	MRPS23	28S ribosomal protein S23, mitochondrial isoform X2	incubation	-0.487535	0.0267691
VmT	XP_015507560.1	MFSD5	molybdate-anion transporter	incubation	-0.734518	0.0276382
VmT	XP_014726944.1	BMP4	bone morphogenetic protein 4 isoform X1	incubation	-0.820812	0.0276382
VmT	XP_005249072.1	GNL1	guanine nucleotide-binding protein-like 1 isoform X1	incubation	-2.17453	0.0276533
VmT	XP_014749503.1	LOC106864383	Schwann cell myelin protein-like	incubation	-3.13077	0.0277707
VmT	XP_014746916.1	FBXO41	F-box only protein 41	incubation	-0.987944	0.0277979
VmT	XP_015505676.1	PEX11B	peroxisomal membrane protein 11B	incubation	-0.514449	0.0278068
VmT	XP_015506853.1	LRRC3C	leucine-rich repeat-containing protein 3C	incubation	-0.713085	0.0278068
VmT	XP_015498930.1	GAL3ST1	galactosylceramide sulfotransferase isoform X1	incubation	-0.45635	0.0280018
VmT	XP_012432306.1	LOC100219133	C-Jun-amino-terminal kinase-interacting protein 2-like	incubation	-0.930717	0.028128
VmT	XP_014731575.1	PARD6B	partitioning defective 6 homolog beta	incubation	-0.287697	0.0284508
VmT	XP_015507481.1	METTL7A	methyltransferase-like protein 7A	incubation	-0.488519	0.028474
VmT	XP_014729000.1	KDR	vascular endothelial growth factor receptor 2	incubation	-0.579586	0.028474
VmT	XP_014164034.1	LOC102041119	conserved oligomeric Golgi complex subunit 8	incubation	-0.816247	0.028474
VmT	XP_015506382.1	TFEB	transcription factor EB	incubation	-0.518095	0.0287568
VmT	XP_014130210.1	SUGP1	SURP and G-patch domain-containing protein 1	incubation	-0.498438	0.0288101
VmT	XP_015471758.1	CAMTA2	calmodulin-binding transcription activator 2 isoform X2	incubation	-0.983378	0.0288101
VmT	NP_001264444.1	NIPSNAP1	protein NipSnap homolog 1	incubation	-0.40193	0.0289131
VmT	XP_015500715.1	AK1	adenylate kinase isoenzyme 1 isoform X1	incubation	-0.40356	0.0289131
VmT	XP_012426558.1	DHX58	probable ATP-dependent RNA helicase DHX58	incubation	-0.745775	0.0289151
VmT	XP_014744720.1	GNG10	guanine nucleotide-binding protein G(I)/G(S)/G(O) subunit gamma-10	incubation	-0.475672	0.0290173
VmT	XP_014744549.1	KIFC3	kinesin-like protein KIFC3 isoform X1	incubation	-1.39424	0.0290173
VmT	XP_005485162.1	RHOB	rho-related GTP-binding protein RhoB	incubation	-0.456912	0.0291644
VmT	XP_015475953.1	POU3F2	POU domain, class 3, transcription factor 2	incubation	-0.677081	0.0292766
VmT	XP_014745629.1	SCRT2	transcriptional repressor scratch 2	incubation	-0.646298	0.0294248
VmT	XP_014744768.1	INSYN1	UPF0583 protein C15orf59 homolog	incubation	-0.86368	0.0294456
VmT	XP_011526107.1	MAST1	microtubule-associated serine/threonine-protein kinase 1 isoform X1	incubation	-2.27134	0.0294739
VmT	XP_014732104.1	LOC106853404	adenine phosphoribosyltransferase-like	incubation	-1.06196	0.0298573
VmT	XP_014747307.1	NCKAP5L	nck-associated protein 5-like	incubation	-1.73313	0.0298573
VmT	XP_014748015.1	PAN2	PAB-dependent poly(A)-specific ribonuclease subunit PAN2	incubation	-0.368073	0.0300973
VmT	XP_005492663.1	PLN	cardiac phospholamban	incubation	-0.953545	0.0300973
VmT	XP_015505852.1	AMIGO1	amphoterin-induced protein 1	incubation	-0.471048	0.0301749
VmT	XP_014737802.1	VSTM2B	V-set and transmembrane domain-containing protein 2B	incubation	-0.570353	0.0303945
VmT	XP_015505116.1	CCK	cholecystokinin	incubation	-0.66368	0.0304027
VmT	XP_014130450.1	EIF4B	eukaryotic translation initiation factor 4B isoform X1	incubation	-0.40565	0.0304714
VmT	XP_010003057.1	HLTF	helicase-like transcription factor	incubation	-0.682327	0.0304714
VmT	XP_014166244.1	DCAF8	DDB1- and CUL4-associated factor 8	incubation	-1.26974	0.0304714
VmT	XP_014129540.1	PSMB3	proteasome subunit beta type-3	incubation	-0.801564	0.0307684
VmT	XP_014749201.1	LOC106864109	collagen alpha-1(XI) chain-like	incubation	-0.687434	0.0309986
VmT	XP_014749652.1	LOC106864540	spectrin beta chain, non-erythrocytic 4-like	incubation	-1.83899	0.0310227
VmT	XP_015503576.1	ZNF362	zinc finger protein 362 isoform X1	incubation	-0.25328	0.0310229
VmT	XP_014742920.1	NPTX1	neuronal pentraxin-1	incubation	-0.577876	0.031089
VmT	XP_015471426.1	SP1	transcription factor Sp1	incubation	-0.80076	0.031089
VmT	XP_014167843.1	USP15	ubiquitin carboxyl-terminal hydrolase 15	incubation	-0.620918	0.0316119
VmT	XP_014727180.1	VWA5B2	von Willebrand factor A domain-containing protein 5B2	incubation	-1.05531	0.0316623
VmT	XP_009092032.1	LHCGR	lutropin-choriogonadotropic hormone receptor	incubation	-1.61426	0.0316623
VmT	XP_018779643.1	POU6F1	POU domain, class 6, transcription factor 1	incubation	-2.5968	0.0316623
VmT	XP_018774940.1	KIAA0100	protein KIAA0100 homolog isoform X2	incubation	-0.256989	0.0322143
VmT	XP_015505588.1	GBA	glucosylceramidase isoform X2	incubation	-0.425294	0.0322682
VmT	XP_016159389.1	VPS11	vacuolar protein sorting-associated protein 11 homolog isoform X3	incubation	-0.695945	0.0322682
VmT	NP_000391.1	ERCC2	general transcription and DNA repair factor IIH helicase subunit XPD isoform 1	incubation	-1.32675	0.0322682
VmT	XP_014733422.1	PAQR9	progestin and adipoQ receptor family member 9	incubation	-1.40747	0.0323105
VmT	XP_015504940.1	PDIK1L	serine/threonine-protein kinase PDIK1L	incubation	-0.211995	0.0325102
VmT	XP_014748731.1	ASNA1	ATPase ASNA1	incubation	-1.64416	0.0325191
VmT	XP_014746758.1	MINDY1	protein FAM63A	incubation	-0.55351	0.032631
VmT	XP_014730155.1	IER5	immediate early response gene 5 protein	incubation	-2.07877	0.0326765
VmT	XP_015471925.1	ILK	integrin-linked protein kinase	incubation	-0.411664	0.0326827
VmT	XP_005431064.2	LOC102044773	ankyrin repeat and SOCS box protein 8	incubation	-0.696784	0.0326827
VmT	XP_005052948.1	AMT	aminomethyltransferase, mitochondrial	incubation	-0.927329	0.0327827
VmT	XP_018781303.1	LOC108964016	filensin-like	incubation	-0.431942	0.0329684
VmT	XP_014749518.1	HSD17B8	estradiol 17-beta-dehydrogenase 8	incubation	-0.507832	0.0331737
VmT	XP_011522004.1	DLG4	disks large homolog 4 isoform X7	incubation	-1.34214	0.0331737
VmT	XP_014748406.1	PHYHIP	phytanoyl-CoA hydroxylase-interacting protein	incubation	-0.775969	0.0332481
VmT	XP_014747964.1	LOC106863130	cytochrome c oxidase assembly protein COX14 isoform X1	incubation	-0.880774	0.033249
VmT	XP_005421804.1	NPVF	pro-FMRFamide-related neuropeptide VF	incubation	-3.1095	0.0332584
VmT	XP_014741362.1	ATL1	atlastin-1 isoform X1	incubation	-0.279817	0.0333715
VmT	XP_005418798.1	TNIP1	TNFAIP3-interacting protein 1	incubation	-0.286426	0.0334792
VmT	XP_014736472.1	RNF208	RING finger protein 208	incubation	-0.416845	0.0337021
VmT	XP_014731946.1	GIT1	ARF GTPase-activating protein GIT1 isoform X1	incubation	-0.518485	0.0337021
VmT	XP_018781481.1	SUOX	sulfite oxidase, mitochondrial	incubation	-1.39997	0.0337021
VmT	XP_015471881.1	MAF1	repressor of RNA polymerase III transcription MAF1 homolog	incubation	-1.56704	0.0338058
VmT	XP_014734141.1	INAFM2	putative transmembrane protein INAFM2	incubation	-1.77565	0.0338387
VmT	XP_014740948.1	DUSP3	dual specificity protein phosphatase 3	incubation	-0.802024	0.0338828
VmT	XP_014741032.1	MARCKSL1	MARCKS-related protein	incubation	-0.823312	0.0339033
VmT	XP_005494841.1	EPN3	epsin-3	incubation	-0.320627	0.034097
VmT	XP_005062673.1	LOC101821900	mucolipin-1-like	incubation	-1.25191	0.034097
VmT	XP_012432256.1	SHANK3	SH3 and multiple ankyrin repeat domains protein 3	incubation	-1.26674	0.034097
VmT	XP_015471365.1	LOC107198715	E3 ubiquitin-protein ligase RNF19B-like	incubation	-0.633475	0.0344342
VmT	XP_015155737.1	RAPGEF3	rap guanine nucleotide exchange factor 3	incubation	-1.82487	0.035126
VmT	XP_014130659.1	LOC106630532	nidogen-2-like	incubation	-2.62933	0.035126
VmT	XP_014741155.1	BSDC1	BSD domain-containing protein 1 isoform X1	incubation	-0.310266	0.0355072
VmT	XP_018864029.1	RPTOR	regulatory-associated protein of mTOR	incubation	-0.286517	0.0358893
VmT	XP_010004565.1	LOC104396425	DNA replication complex GINS protein PSF2-like	incubation	-1.44689	0.0359812
VmT	XP_014748007.1	RBMS2	RNA-binding motif, single-stranded-interacting protein 2	incubation	-0.689222	0.0363229
VmT	XP_014743858.1	LOC106860505	polyhomeotic-like protein 2	incubation	-0.61401	0.0363757
VmT	XP_016156535.1	UTP4	U3 small nucleolar RNA-associated protein 4 homolog	incubation	-0.579277	0.0364094
VmT	XP_011512348.1	MYO10	unconventional myosin-X isoform X3	incubation	-0.725994	0.0364657
VmT	XP_014747300.1	TSFM	elongation factor Ts, mitochondrial	incubation	-1.09819	0.0364657
VmT	XP_002187275.2	ATP5MC1	ATP synthase F(0) complex subunit C1, mitochondrial	incubation	-0.674262	0.036601
VmT	XP_011532721.1	CPLX2	complexin-2 isoform X1	incubation	-0.579561	0.0366241
VmT	XP_014164972.1	ASAP3	arf-GAP with SH3 domain, ANK repeat and PH domain-containing protein 3	incubation	-0.422432	0.0366538
VmT	XP_005052796.1	LOC101816843	nuclear pore complex protein Nup98-Nup96-like	incubation	-2.46658	0.0367495
VmT	XP_015482127.1	SASH3	SAM and SH3 domain-containing protein 3 isoform X4	incubation	-1.13116	0.0374815
VmT	NP_036314.2	FOXB1	forkhead box protein B1	incubation	-1.41051	0.0374815
VmT	XP_014748837.1	ZNF687	zinc finger protein 687 isoform X2	incubation	-1.52214	0.0374815
VmT	XP_005427337.2	AGGF1	angiogenic factor with G patch and FHA domains 1	incubation	-2.65526	0.0375465
VmT	XP_002186952.1	MAB21L2	protein mab-21-like 2	incubation	-1.25249	0.037704
VmT	XP_015471689.1	LOC107198927	rho-related BTB domain-containing protein 2-like isoform X2	incubation	-1.40714	0.0377405
VmT	XP_015499038.1	FAM222A	protein FAM222A isoform X1	incubation	-1.02291	0.0378515
VmT	XP_014731445.1	N4BP3	NEDD4-binding protein 3	incubation	-0.545624	0.0379072
VmT	XP_018777455.1	TMEM132A	transmembrane protein 132A	incubation	-1.16229	0.0379558
VmT	XP_002198488.2	LOC100231824	docosahexaenoic acid omega-hydroxylase CYP4F3-like	incubation	-1.7624	0.0385973
VmT	XP_016152446.1	ZFP36L2	zinc finger protein 36, C3H1 type-like 2	incubation	-0.784716	0.038639
VmT	XP_015480987.1	LOC107203412	BCL2/adenovirus E1B 19 kDa protein-interacting protein 3-like isoform X2	incubation	-0.730896	0.0387016
VmT	XP_014738555.1	REEP6	receptor expression-enhancing protein 6	incubation	-0.546715	0.038748
VmT	XP_014749544.1	SART1	U4/U6.U5 tri-snRNP-associated protein 1	incubation	-1.02491	0.0388459
VmT	XP_014748710.1	TRMT1	tRNA (guanine(26)-N(2))-dimethyltransferase	incubation	-1.85152	0.0390023
VmT	XP_014749207.1	ABT1	activator of basal transcription 1	incubation	-1.40958	0.0390302
VmT	XP_016159927.1	MPV17L2	mpv17-like protein 2	incubation	-0.563628	0.0391585
VmT	XP_014734371.1	CLP1	polyribonucleotide 5'-hydroxyl-kinase Clp1	incubation	-1.26925	0.0391585
VmT	XP_014728121.1	FMOD	fibromodulin	incubation	-1.00351	0.0394033
VmT	XP_018771668.1	UBALD1	UBA-like domain-containing protein 1	incubation	-0.379955	0.039472
VmT	XP_005491782.1	PHF24	protein KIAA1045 homolog	incubation	-0.335892	0.0395054
VmT	XP_014737003.1	LOC106856279	B-cell CLL/lymphoma 7 protein family member B isoform X2	incubation	-0.348754	0.0395054
VmT	XP_014746084.1	EXTL1	exostosin-like 1	incubation	-1.21621	0.0397209
VmT	XP_014746244.1	LMF2	lipase maturation factor 2	incubation	-1.46139	0.0403776
VmT	XP_015472337.1	LOC107199532	immunoglobulin superfamily containing leucine-rich repeat protein 2-like	incubation	-1.80761	0.0407903
VmT	XP_016160101.1	PARVG	gamma-parvin	incubation	-0.786647	0.0408445
VmT	XP_018774657.1	SPHK1	sphingosine kinase 1	incubation	-0.586499	0.0408476
VmT	XP_014744870.1	DUSP23	dual specificity protein phosphatase 23	incubation	-1.75641	0.0408476
VmT	XP_012429813.1	DKK3	dickkopf-related protein 3 isoform X1	incubation	-0.507476	0.0408938
VmT	XP_014748871.1	SSR4	translocon-associated protein subunit delta	incubation	-0.72549	0.0408938
VmT	NP_006563.2	GNA13	guanine nucleotide-binding protein subunit alpha-13 isoform 1	incubation	-0.876655	0.0409223
VmT	XP_005493807.2	FZD9	frizzled-9	incubation	-0.395333	0.0413719
VmT	XP_015488871.1	DDIT4	DNA damage-inducible transcript 4 protein	incubation	-0.885361	0.0414665
VmT	XP_015487332.1	SDHAF2	succinate dehydrogenase assembly factor 2, mitochondrial	incubation	-0.500968	0.0416361
VmT	XP_015498926.1	CASTOR1	GATS-like protein 3 isoform X1	incubation	-0.820077	0.0422413
VmT	XP_014121003.1	LOC106629303	uncharacterized protein LOC106629303	incubation	-0.89492	0.0422413
VmT	XP_005426594.1	TCIRG1	V-type proton ATPase 116 kDa subunit a isoform 3	incubation	-1.71608	0.0428376
VmT	XP_002187321.1	AVPR1A	vasopressin V1a receptor	incubation	-0.460498	0.0428917
VmT	XP_014736554.1	STXBP1	syntaxin-binding protein 1 isoform X1	incubation	-0.215518	0.0436754
VmT	XP_005422248.1	TCF15	transcription factor 15	incubation	-2.45852	0.0438898
VmT	XP_015484655.1	LOC107205052	EF-hand calcium-binding domain-containing protein 10-like	incubation	-0.803718	0.0442312
VmT	XP_015506964.1	LOC107215369	transducin-like enhancer protein 1	incubation	-0.523394	0.0443497
VmT	XP_018864656.1	C2CD4C	C2 calcium-dependent domain-containing protein 4C	incubation	-0.468068	0.0443743
VmT	XP_018770361.1	ZNF469	zinc finger protein 469	incubation	-1.13789	0.0444345
VmT	XP_014748867.1	ATP1B2	sodium/potassium-transporting ATPase subunit beta-2	incubation	-0.888718	0.0444396
VmT	XP_005059621.1	FTSJ3	pre-rRNA processing protein FTSJ3	incubation	-0.55454	0.0444437
VmT	XP_014748401.1	PDLIM2	PDZ and LIM domain protein 2	incubation	-1.90806	0.0444951
VmT	XP_015492516.1	HES1	transcription factor HES-1	incubation	-0.785247	0.0445529
VmT	XP_009099446.1	ASIC5	acid-sensing ion channel 5	incubation	-2.35934	0.0446323
VmT	XP_015506550.1	FAM171A2	protein FAM171A2	incubation	-1.88868	0.0448582
VmT	XP_002188165.1	LRRN2	leucine-rich repeat neuronal protein 2	incubation	-0.620746	0.0448697
VmT	XP_015134503.1	UBE2Q2	ubiquitin-conjugating enzyme E2 Q2 isoform X2	incubation	-1.1976	0.0452028
VmT	XP_012428703.1	PRICKLE2	prickle-like protein 2	incubation	-0.303622	0.0453696
VmT	XP_015506660.1	WNK4	serine/threonine-protein kinase WNK4 isoform X1	incubation	-0.697247	0.0453696
VmT	XP_005484822.1	CLDN11	claudin-11	incubation	-0.418493	0.0454197
VmT	XP_011531053.1	VAX2	ventral anterior homeobox 2 isoform X1	incubation	-1.83917	0.0454197
VmT	XP_005487824.1	GJA1	gap junction alpha-1 protein	incubation	-0.258317	0.0454355
VmT	NP_005048.2	RBBP5	retinoblastoma-binding protein 5 isoform 1	incubation	-0.578357	0.0457386
VmT	XP_014744654.1	UBALD2	UBA-like domain-containing protein 2	incubation	-1.22676	0.0457578
VmT	XP_016159291.1	RIMS3	regulating synaptic membrane exocytosis protein 3 isoform X1	incubation	-1.66822	0.0458799
VmT	XP_012428511.1	UTP14A	U3 small nucleolar RNA-associated protein 14 homolog A	incubation	-0.432879	0.0463112
VmT	XP_015484209.1	TMPO	thymopoietin isoform X5	incubation	-1.18894	0.0463112
VmT	XP_002188386.2	FSTL4	follistatin-related protein 4	incubation	-1.01413	0.0464991
VmT	XP_014747750.1	SCRN2	secernin-2	incubation	-0.507651	0.0467663
VmT	XP_015128713.1	BCAP31	B-cell receptor-associated protein 31	incubation	-0.468591	0.046796
VmT	XP_014130905.1	DCAF15	DDB1- and CUL4-associated factor 15	incubation	-0.969469	0.0468322
VmT	XP_014726869.1	SIX1	homeobox protein SIX1	incubation	-1.77416	0.0470496
VmT	XP_005040388.1	WNT5B	protein Wnt-5b	incubation	-1.26961	0.047423
VmT	XP_015497839.1	SOX8	transcription factor SOX-8	incubation	-0.751672	0.0477729
VmT	XP_014750430.1	OSR1	protein odd-skipped-related 1	incubation	-1.17015	0.0477729
VmT	XP_015471763.1	LOC107198988	SH3 and multiple ankyrin repeat domains protein 3-like	incubation	-1.04018	0.0478228
VmT	XP_014731827.1	CEND1	cell cycle exit and neuronal differentiation protein 1	incubation	-1.18896	0.0478305
VmT	XP_014736462.1	NPDC1	neural proliferation differentiation and control protein 1	incubation	-0.270858	0.0479027
VmT	XP_015490209.1	PNKD	probable hydrolase PNKD isoform X2	incubation	-0.46533	0.0481014
VmT	XP_018862840.1	LZTS2	leucine zipper putative tumor suppressor 2 isoform X3	incubation	-1.15671	0.0482838
VmT	XP_014727101.1	SLC12A9	solute carrier family 12 member 9	incubation	-0.615797	0.0485123
VmT	XP_005496675.2	LSM1	U6 snRNA-associated Sm-like protein LSm1	incubation	-0.508362	0.0485183
VmT	XP_014747755.1	ECSIT	evolutionarily conserved signaling intermediate in Toll pathway, mitochondrial	incubation	-1.13545	0.0485183
VmT	XP_018777643.1	CTNND1	catenin delta-1 isoform X2	incubation	-0.341257	0.0485512
VmT	XP_011535196.1	RBM23	probable RNA-binding protein 23 isoform X18	incubation	-0.864798	0.0487005
VmT	XP_015497859.1	RHBDL1	rhomboid-related protein 1	incubation	-0.935469	0.0487714
VmT	XP_015496771.1	HYAL2	hyaluronidase-2 isoform X2	incubation	-0.59079	0.0489773
VmT	XP_012430150.1	IKZF5	zinc finger protein Pegasus	incubation	-0.19029	0.0492177
VmT	XP_015487839.1	TCIRG1	V-type proton ATPase 116 kDa subunit a isoform X2	incubation	-0.450487	0.0492177
VmT	XP_014725872.1	ETV5	ETS translocation variant 5	incubation	-0.538522	0.0492177
VmT	XP_005486132.1	TBX15	T-box transcription factor TBX15	incubation	-1.40293	0.0493092
VmT	XP_014742693.1	MYDGF	myeloid-derived growth factor	incubation	-0.375547	0.0493252
VmT	NP_002375.1	MBD1	methyl-CpG-binding domain protein 1 isoform 4	incubation	-1.39838	0.0493252
VmT	XP_015494986.1	CKMT1A	creatine kinase U-type, mitochondrial	incubation	-0.332443	0.049521
VmT	XP_014736700.1	DHRS11	dehydrogenase/reductase SDR family member 11	incubation	-0.343466	0.0496868
VmT	XP_014747787.1	GCDH	glutaryl-CoA dehydrogenase, mitochondrial	incubation	-0.533713	0.0496868
VmT	XP_421829.3	BNIP3	BCL2/adenovirus E1B 19 kDa protein-interacting protein 3	incubation	-0.266108	0.0497472
VmT	XP_012433958.1	LOC100232358	heparan sulfate glucosamine 3-O-sulfotransferase 3B1	incubation	-0.611876	0.0497472
VmT	XP_012431738.1	LOC100217833	zinc finger protein 345-like	incubation	-1.94886	0.0497719
VmT	XP_014741063.1	GALE	UDP-glucose 4-epimerase	incubation	-0.414077	0.050258
VmT	XP_009999647.1	CSK	tyrosine-protein kinase CSK	incubation	-0.593586	0.050258
VmT	XP_015506423.1	HMGA1	high mobility group protein HMG-I/HMG-Y isoform X1	incubation	-0.706735	0.050258
VmT	XP_014742917.1	TEPSIN	AP-4 complex accessory subunit tepsin	incubation	-1.49285	0.050258
VmT	XP_015495616.1	WWP2	NEDD4-like E3 ubiquitin-protein ligase WWP2	incubation	-1.06235	0.0504277
HYPO	XP_015493675.1	BCL6	B-cell lymphoma 6 protein	territory establishment	1.01053	7.61e-05
HYPO	XP_009099778.1	DUSP4	dual specificity protein phosphatase 4	territory establishment	0.854273	0.00136117
HYPO	XP_015487749.1	DTX4	E3 ubiquitin-protein ligase DTX4	territory establishment	0.655974	0.00141183
HYPO	XP_005042188.1	CRH	corticoliberin	territory establishment	1.16887	0.00169255
HYPO	NP_003155.2	STX5	syntaxin-5 isoform 1	territory establishment	0.703099	0.00169255
HYPO	XP_015151534.1	LOC107054798	translation initiation factor IF-2-like isoform X2	territory establishment	1.26694	0.00378776
HYPO	XP_014741032.1	MARCKSL1	MARCKS-related protein	territory establishment	1.37877	0.00668408
HYPO	XP_015506607.1	GHDC	GH3 domain-containing protein	territory establishment	1.52181	0.00818713
HYPO	XP_016867780.1	SRRT	serrate RNA effector molecule homolog isoform X7	territory establishment	0.72051	0.00966404
HYPO	XP_009095389.1	NDUFS8	NADH dehydrogenase, ubiquinone iron-sulfur protein 8, mitochondrial	territory establishment	0.849098	0.0102112
HYPO	XP_014745886.1	FASTK	fas-activated serine/threonine kinase	territory establishment	0.995477	0.0126372
HYPO	XP_005062476.1	CHTOP	chromatin target of PRMT1 protein isoform X2	territory establishment	1.21856	0.0145756
HYPO	XP_014748532.1	CAPN1	calpain-1 catalytic subunit	territory establishment	1.03133	0.015452
HYPO	XP_014749361.1	ACTL6B	actin-like protein 6B	territory establishment	0.710243	0.015452
HYPO	XP_014746891.1	LOC106862422	cytochrome c oxidase subunit 5B, mitochondrial	territory establishment	0.690732	0.0170361
HYPO	XP_014747759.1	RAD23A	UV excision repair protein RAD23 homolog A	territory establishment	0.697303	0.0182844
HYPO	XP_015485437.1	TIMM10	mitochondrial import inner membrane translocase subunit Tim10	territory establishment	0.937338	0.0194004
HYPO	NP_001292069.1	TUBA3E	tubulin alpha-8 chain	territory establishment	0.760062	0.0194004
HYPO	XP_014740330.1	LOC106858281	protein HEXIM1-like	territory establishment	0.739512	0.0194004
HYPO	XP_015485089.1	ANKRD13D	ankyrin repeat domain-containing protein 13D	territory establishment	0.882243	0.0214031
HYPO	XP_015507416.1	CBARP	voltage-dependent calcium channel beta subunit-associated regulatory protein	territory establishment	1.82954	0.0215027
HYPO	XP_015506431.1	SHISA4	protein shisa-4	territory establishment	0.924646	0.0215027
HYPO	XP_015504383.1	LGI3	leucine-rich repeat LGI family member 3	territory establishment	0.621633	0.0221109
HYPO	XP_014747342.1	ACVRL1	serine/threonine-protein kinase receptor R3	territory establishment	0.970366	0.0234361
HYPO	XP_014730353.1	WSCD2	WSC domain-containing protein 2	territory establishment	0.806122	0.0234667
HYPO	XP_015153970.1	ILF2	interleukin enhancer-binding factor 2 isoform X2	territory establishment	0.599074	0.0248004
HYPO	XP_005043823.1	EPM2A	laforin isoform X2	territory establishment	1.23352	0.0253419
HYPO	XP_014749259.1	LOC106864160	RNA-binding protein 4B-like	territory establishment	1.09395	0.0253419
HYPO	XP_005055930.2	ARHGAP44	rho GTPase-activating protein 44	territory establishment	1.03331	0.0253419
HYPO	XP_005428790.1	LOC102035029	G-protein coupled receptor 12-like	territory establishment	0.54448	0.0253419
HYPO	XP_015504897.1	MTFR1L	mitochondrial fission regulator 1-like isoform X2	territory establishment	0.420569	0.0254283
HYPO	XP_014734170.1	RPS6KB2	ribosomal protein S6 kinase beta-2	territory establishment	0.783826	0.0278762
HYPO	XP_015498836.1	SBK1	serine/threonine-protein kinase SBK1 isoform X3	territory establishment	1.05581	0.0282891
HYPO	XP_016160124.1	LOC101818430	uncharacterized protein LOC101818430 isoform X2	territory establishment	1.4861	0.0283002
HYPO	XP_005046765.1	NDUFV1	NADH dehydrogenase, ubiquinone flavoprotein 1, mitochondrial	territory establishment	1.09181	0.0287921
HYPO	XP_015498912.1	DECR2	peroxisomal 2,4-dienoyl-CoA reductase isoform X2	territory establishment	0.601456	0.029073
HYPO	XP_014731946.1	GIT1	ARF GTPase-activating protein GIT1 isoform X1	territory establishment	0.748464	0.0318081
HYPO	XP_015504666.1	TINAGL1	tubulointerstitial nephritis antigen-like	territory establishment	1.48081	0.0329997
HYPO	XP_015500741.1	WHRN	whirlin isoform X1	territory establishment	1.28181	0.0331033
HYPO	XP_015471426.1	SP1	transcription factor Sp1	territory establishment	1.12263	0.0331033
HYPO	XP_009091305.2	PDYN	proenkephalin-B isoform X1	territory establishment	1.40653	0.0341565
HYPO	XP_005059052.1	LOC101806389	dnaJ homolog subfamily A member 1-like	territory establishment	1.19208	0.0363978
HYPO	XP_015489148.1	MRPL43	39S ribosomal protein L43, mitochondrial	territory establishment	0.801112	0.0363978
HYPO	XP_014734860.1	KLF10	Krueppel-like factor 10	territory establishment	0.792515	0.0363978
HYPO	XP_015506423.1	HMGA1	high mobility group protein HMG-I/HMG-Y isoform X1	territory establishment	1.04531	0.0364698
HYPO	XP_015472238.1	DMWD	dystrophia myotonica WD repeat-containing protein	territory establishment	2.11239	0.0367543
HYPO	XP_014743278.1	HDDC3	guanosine-3',5'-bis(diphosphate) 3'-pyrophosphohydrolase MESH1	territory establishment	1.13624	0.0367543
HYPO	XP_016161011.1	LOC101805832	venom factor	territory establishment	2.05553	0.0371089
HYPO	XP_015472308.1	OLIG2	oligodendrocyte transcription factor 2	territory establishment	1.46094	0.0371089
HYPO	XP_014733411.1	RNF7	RING-box protein 2 isoform X1	territory establishment	1.16784	0.0371089
HYPO	XP_015128703.1	GRIPAP1	GRIP1-associated protein 1	territory establishment	0.980249	0.0371089
HYPO	XP_014748732.1	TNPO2	transportin-2	territory establishment	0.927114	0.0371089
HYPO	XP_014130210.1	SUGP1	SURP and G-patch domain-containing protein 1	territory establishment	0.700763	0.0371089
HYPO	XP_016158360.1	HIP1	huntingtin-interacting protein 1	territory establishment	0.410204	0.0371089
HYPO	XP_015491996.2	SLC35D1	UDP-glucuronic acid/UDP-N-acetylgalactosamine transporter	territory establishment	0.350404	0.0371089
HYPO	XP_018771120.1	BRD8	bromodomain-containing protein 8 isoform X1	territory establishment	0.322576	0.0371089
HYPO	XP_015496268.1	MANF	mesencephalic astrocyte-derived neurotrophic factor	territory establishment	0.625527	0.0385602
HYPO	XP_010007099.1	PSMD3	26S proteasome non-ATPase regulatory subunit 3	territory establishment	0.431319	0.0386348
HYPO	NP_004205.2	FIBP	acidic fibroblast growth factor intracellular-binding protein isoform b	territory establishment	0.715815	0.0389298
HYPO	XP_015506964.1	LOC107215369	transducin-like enhancer protein 1	territory establishment	0.75764	0.0390437
HYPO	XP_014739029.1	NR2F1	COUP transcription factor 1	territory establishment	0.762014	0.0390893
HYPO	XP_014732111.1	WDR81	WD repeat-containing protein 81 isoform X1	territory establishment	0.488945	0.0391089
HYPO	XP_005059004.1	GLMP	glycosylated lysosomal membrane protein	territory establishment	1.15663	0.0392247
HYPO	XP_018763508.1	SLC43A3	solute carrier family 43 member 3	territory establishment	0.666046	0.0392247
HYPO	XP_015493934.1	CLK3	dual specificity protein kinase CLK3 isoform X1	territory establishment	0.472495	0.0392247
HYPO	XP_004947939.1	FAM49AL	protein FAM49A-like isoform X2	territory establishment	0.421165	0.0394383
HYPO	XP_015506982.1	TMEM59L	transmembrane protein 59-like	territory establishment	0.744117	0.0396246
HYPO	XP_018780608.1	KANSL2	KAT8 regulatory NSL complex subunit 2 isoform X1	territory establishment	0.718445	0.0398472
HYPO	XP_014739823.1	NDUFA7	NADH dehydrogenase, ubiquinone 1 alpha subcomplex subunit 7	territory establishment	0.676567	0.0404713
HYPO	XP_015155705.1	TIMM50	mitochondrial import inner membrane translocase subunit TIM50	territory establishment	1.1891	0.0405079
HYPO	XP_015485663.1	GPX2	glutathione peroxidase 2 isoform X2	territory establishment	0.486147	0.0405079
HYPO	XP_014745561.1	SNPH	syntaphilin	territory establishment	0.640155	0.041321
HYPO	XP_014744947.1	MPP2	MAGUK p55 subfamily member 2 isoform X2	territory establishment	1.15499	0.0431238
HYPO	XP_014130664.1	SLC48A1	heme transporter HRG1	territory establishment	0.62043	0.0431238
HYPO	XP_005497006.2	ABHD8	abhydrolase domain-containing protein 8	territory establishment	0.960174	0.0435893
HYPO	XP_014734259.1	CORO1B	coronin-1B	territory establishment	0.984462	0.0436976
HYPO	XP_011535013.1	HNRNPC	heterogeneous nuclear ribonucleoproteins C1/C2 isoform X1	territory establishment	1.73176	0.0451477
HYPO	XP_014728102.1	LAMTOR5	ragulator complex protein LAMTOR5	territory establishment	0.945134	0.0451477
HYPO	XP_016882326.1	NFIX	nuclear factor 1 X-type isoform X7	territory establishment	1.12598	0.0454341
HYPO	XP_014731630.1	NOP56	nucleolar protein 56	territory establishment	0.717016	0.0469923
HYPO	XP_015500402.1	RXRA	retinoic acid receptor RXR-alpha	territory establishment	0.619717	0.0469923
HYPO	XP_015471968.1	SMARCA4	transcription activator BRG1 isoform X2	territory establishment	0.671836	0.0474421
HYPO	XP_015499949.1	CLDN5	claudin-5	territory establishment	1.17881	0.0477212
HYPO	XP_014725190.1	RAD54L2	helicase ARIP4 isoform X2	territory establishment	0.344009	0.0477212
HYPO	XP_014743589.1	DNAJB2	dnaJ homolog subfamily B member 2 isoform X3	territory establishment	0.423102	0.0478824
HYPO	XP_015472122.1	MRPS12	28S ribosomal protein S12, mitochondrial	territory establishment	1.03658	0.0480712
HYPO	XP_015150174.1	SBK1	serine/threonine-protein kinase SBK1 isoform X2	territory establishment	1.65465	0.0481884
HYPO	XP_014747341.1	CACNB3	voltage-dependent L-type calcium channel subunit beta-3	territory establishment	0.746339	0.0485739
HYPO	XP_015506263.1	PPFIA4	liprin-alpha-4 isoform X2	territory establishment	0.569847	0.0485739
HYPO	XP_015132201.1	SBF1	myotubularin-related protein 5 isoform X9	territory establishment	0.538778	0.0485739
HYPO	XP_015495751.1	GSE1	genetic suppressor element 1 isoform X1	territory establishment	1.77691	0.0493209
HYPO	XP_002187722.1	PSMB6	proteasome subunit beta type-6	territory establishment	0.916464	0.0502941
HYPO	XP_015134503.1	UBE2Q2	ubiquitin-conjugating enzyme E2 Q2 isoform X2	territory establishment	1.58786	0.0504815
HYPO	XP_005046475.1	LOC101809325	fatty acid desaturase 1-like	incubation	-1.1183	4.53e-05
HYPO	XP_002190768.2	CISH	cytokine-inducible SH2-containing protein	incubation	-0.898223	0.00136117
HYPO	XP_015138977.1	PLCB4	1-phosphatidylinositol 4,5-bisphosphate phosphodiesterase beta-4 isoform X7	incubation	-5.68319	0.00409368
HYPO	NP_958816.1	APP	amyloid-beta A4 protein isoform b precursor	incubation	-5.931	0.00566439
HYPO	XP_012432325.1	LOC100231509	probable ATP-dependent RNA helicase DDX17	incubation	-6.0237	0.00566439
HYPO	XP_012428565.1	ATRX	transcriptional regulator ATRX isoform X2	incubation	-3.21627	0.00641931
HYPO	NP_066932.1	TMSB4X	thymosin beta-4	incubation	-3.6078	0.0116884
HYPO	NP_001019.1	RPS25	40S ribosomal protein S25	incubation	-2.33394	0.0126372
HYPO	NP_055093.2	HSPA4L	heat shock 70 kDa protein 4L isoform 1	incubation	-3.63024	0.0126372
HYPO	XP_016155365.1	MAP2	microtubule-associated protein 2 isoform X11	incubation	-5.37563	0.0169817
HYPO	XP_016156333.1	PKM	pyruvate kinase PKM isoform X2	incubation	-3.85009	0.0191537
HYPO	XP_015131753.1	HNRNPDL	heterogeneous nuclear ribonucleoprotein D-like isoform X1	incubation	-3.12348	0.0194004
HYPO	XP_002186811.1	TPPP3	tubulin polymerization-promoting protein family member 3	incubation	-3.19538	0.0194004
HYPO	XP_005488569.1	DSTN	destrin	incubation	-3.26511	0.0194004
HYPO	XP_004937637.1	NAP1L1	nucleosome assembly protein 1-like 1 isoform X3	incubation	-5.54172	0.0194004
HYPO	XP_012425619.1	PHF20	PHD finger protein 20 isoform X3	incubation	-5.66326	0.0194004
HYPO	XP_015506625.1	CNP	2',3'-cyclic-nucleotide 3'-phosphodiesterase isoform X1	incubation	-4.03437	0.0215356
HYPO	XP_016155599.1	LOC101807145	myomegalin-like	incubation	-5.28404	0.0223678
HYPO	XP_002199592.1	LOC100223372	polymerase I and transcript release factor-like	incubation	-3.45546	0.0240973
HYPO	XP_005497820.2	LOC102074991	transforming acidic coiled-coil-containing protein 1-like	incubation	-4.23071	0.0240973
HYPO	XP_014731400.1	SNCB	beta-synuclein	incubation	-2.23482	0.0241793
HYPO	XP_002187255.1	LOC100227189	secernin-1-like	incubation	-4.9776	0.0248004
HYPO	XP_016152189.1	EPB41L3	band 4.1-like protein 3 isoform X4	incubation	-5.0624	0.0250941
HYPO	XP_014747986.1	MAP2	microtubule-associated protein 2 isoform X2	incubation	-3.88346	0.0253419
HYPO	XP_015491296.1	PRDX1	peroxiredoxin-1	incubation	-4.9469	0.0254283
HYPO	XP_015495831.1	HSPH1	heat shock protein 105 kDa isoform X2	incubation	-4.04377	0.0256228
HYPO	XP_015481996.1	SMARCA1	probable global transcription activator SNF2L1 isoform X1	incubation	-5.28762	0.0261751
HYPO	XP_012429835.1	LOC100223534	proactivator polypeptide	incubation	-3.44672	0.0262612
HYPO	XP_015473983.1	LOC107200260	microtubule-associated protein 4-like isoform X4	incubation	-2.03815	0.0290151
HYPO	XP_014165022.1	NAP1L4	nucleosome assembly protein 1-like 4 isoform X3	incubation	-4.9395	0.0290151
HYPO	XP_014750621.1	RTN4	reticulon-4 isoform X2	incubation	-4.077	0.0293334
HYPO	XP_009095691.1	GDI2	rab GDP dissociation inhibitor beta	incubation	-3.58667	0.0309882
HYPO	NP_001264674.1	FAM13B	family with sequence similarity 13, member B	incubation	-5.40216	0.0309882
HYPO	XP_014738278.1	BRD7	bromodomain-containing protein 7 isoform X1	incubation	-4.63954	0.0310879
HYPO	NP_919305.2	TMSB15B	thymosin beta-15B isoform 1	incubation	-2.91097	0.0329997
HYPO	XP_015481104.1	LRPAP1	alpha-2-macroglobulin receptor-associated protein	incubation	-3.56254	0.0329997
HYPO	NP_001229537.1	NCAM1	neural cell adhesion molecule 1 isoform 4 precursor	incubation	-5.07223	0.0341565
HYPO	XP_005428960.1	PACSIN1	protein kinase C and casein kinase substrate in neurons protein 1 isoform X1	incubation	-3.49099	0.0363978
HYPO	NP_001089.1	ACO2	aconitate hydratase, mitochondrial precursor	incubation	-5.17718	0.0363978
HYPO	XP_012433910.1	DDX5	probable ATP-dependent RNA helicase DDX5 isoform X2	incubation	-3.68468	0.0364132
HYPO	NP_001029102.1	UBA52	ubiquitin-60S ribosomal protein L40 isoform 1 precursor	incubation	-4.9233	0.0364698
HYPO	XP_004176415.1	BCLAF1	bcl-2-associated transcription factor 1 isoform X3	incubation	-4.97749	0.0367543
HYPO	XP_018768837.1	ANK2	ankyrin-2 isoform X16	incubation	-3.39462	0.0371089
HYPO	XP_014744876.1	ZNF652	zinc finger protein 652	incubation	-4.4284	0.0371089
HYPO	XP_015486662.1	GGACT	gamma-glutamylaminecyclotransferase	incubation	-4.71915	0.0371089
HYPO	XP_009092387.1	MKRN1	E3 ubiquitin-protein ligase makorin-1 isoform X3	incubation	-4.79879	0.0375655
HYPO	XP_014127235.1	RPL23A	60S ribosomal protein L23a	incubation	-3.15362	0.037922
HYPO	XP_010003258.1	CALM2	calmodulin	incubation	-3.7439	0.037922
HYPO	XP_002195935.3	RSL24D1	probable ribosome biogenesis protein RLP24	incubation	-5.07987	0.0379591
HYPO	XP_009998007.1	KIFAP3	kinesin-associated protein 3	incubation	-5.25171	0.0385364
HYPO	XP_015473694.1	EBAG9	receptor-binding cancer antigen expressed on SiSo cells isoform X2	incubation	-2.88084	0.0385602
HYPO	XP_015481248.1	LARP7	la-related protein 7 isoform X2	incubation	-3.69232	0.0385602
HYPO	XP_016156054.1	KIF1A	kinesin-like protein KIF1A isoform X7	incubation	-3.77182	0.0386348
HYPO	XP_015499723.1	SEPT5	septin-5 isoform X3	incubation	-3.40356	0.0389298
HYPO	XP_005483347.1	TMEM179	transmembrane protein 179	incubation	-0.494267	0.039011
HYPO	XP_015477998.1	EIF5B	eukaryotic translation initiation factor 5B isoform X5	incubation	-4.54086	0.039011
HYPO	XP_014743098.1	SRSF4	serine/arginine-rich splicing factor 4	incubation	-1.61767	0.0390437
HYPO	XP_018768107.1	SRSF11	serine/arginine-rich splicing factor 11 isoform X3	incubation	-1.5089	0.0390893
HYPO	XP_018769321.1	APBA2	amyloid beta A4 precursor protein-binding family A member 2 isoform X2	incubation	-3.14093	0.0390893
HYPO	XP_005492411.1	THRAP3	thyroid hormone receptor-associated protein 3	incubation	-4.90931	0.0390893
HYPO	XP_014167596.1	DYNC1I1	cytoplasmic dynein 1 intermediate chain 1 isoform X2	incubation	-4.71016	0.0391089
HYPO	XP_015479164.1	PTPRA	receptor-type tyrosine-protein phosphatase alpha	incubation	-4.61304	0.0392247
HYPO	XP_015474881.1	BASP1	brain acid soluble protein 1 isoform X2	incubation	-2.1817	0.0394383
HYPO	XP_005492015.1	PAFAH1B1	platelet-activating factor acetylhydrolase IB subunit alpha	incubation	-3.88306	0.0394383
HYPO	XP_004940687.1	OGT	UDP-N-acetylglucosamine--peptide N-acetylglucosaminyltransferase 110 kDa subunit isoform X1	incubation	-5.38886	0.0394383
HYPO	XP_018769010.1	COL14A1	collagen alpha-1(XIV) chain isoform X3	incubation	-1.28583	0.0401256
HYPO	XP_009993683.1	LOC104386736	L-lactate dehydrogenase A chain isoform X2	incubation	-4.64751	0.0404631
HYPO	XP_015476111.1	PNISR	arginine/serine-rich protein PNISR isoform X2	incubation	-4.4129	0.0409036
HYPO	XP_005482954.1	MBP	myelin basic protein isoform X3	incubation	-1.51427	0.041321
HYPO	XP_002190600.1	AGT	angiotensinogen	incubation	-3.66897	0.041321
HYPO	XP_011512348.1	MYO10	unconventional myosin-X isoform X3	incubation	-1.21313	0.0416374
HYPO	XP_012425784.1	LOC105758739	probable cyclin-dependent serine/threonine-protein kinase DDB_G0278487	incubation	-4.46168	0.0432972
HYPO	NP_001232391.1	PPIA	peptidyl-prolyl cis-trans isomerase A isoform 2	incubation	-3.44748	0.0435893
HYPO	XP_005493472.1	RPS3	40S ribosomal protein S3	incubation	-4.67154	0.0440587
HYPO	XP_014122827.1	PDAP1	28 kDa heat- and acid-stable phosphoprotein	incubation	-1.92643	0.0445775
HYPO	XP_016153274.1	ANK2	ankyrin-2 isoform X18	incubation	-3.0021	0.0454341
HYPO	XP_005042516.1	KLHL38	kelch-like protein 38 isoform X2	incubation	-0.610221	0.0466392
HYPO	XP_009084407.1	RPL14	60S ribosomal protein L14	incubation	-1.65296	0.0466392
HYPO	XP_018763299.1	CHMP5	charged multivesicular body protein 5	incubation	-3.31008	0.0466392
HYPO	XP_015473986.1	LOC107200260	microtubule-associated protein 4-like isoform X7	incubation	-2.93264	0.0468973
HYPO	XP_012433561.1	SEPT5	septin-5 isoform X4	incubation	-3.18088	0.0468973
HYPO	XP_015477053.1	SPTBN1	spectrin beta chain, non-erythrocytic 1 isoform X1	incubation	-3.85799	0.0469026
HYPO	XP_009998988.1	RTN1	reticulon-1 isoform X2	incubation	-3.17986	0.0477212
HYPO	XP_015476877.1	CHGB	secretogranin-1 isoform X3	incubation	-2.38066	0.0478824
HYPO	XP_012426149.1	THY1	thy-1 membrane glycoprotein isoform X1	incubation	-2.50209	0.0478824
HYPO	XP_015138066.1	EPB41L3	band 4.1-like protein 3 isoform X18	incubation	-3.27404	0.0478824
HYPO	XP_015143328.1	KLC1	kinesin light chain 1 isoform X1	incubation	-4.07027	0.0485739
HYPO	XP_014123708.1	PVALB	parvalbumin alpha	incubation	-4.15223	0.0485739
HYPO	XP_018767925.1	LOC103815171	selenoprotein Pb-like	incubation	-2.39768	0.0493209
HYPO	XP_006717056.1	DNM1	dynamin-1 isoform X10	incubation	-4.756	0.0501605
HYPO	XP_016156590.1	ANKRD11	ankyrin repeat domain-containing protein 11 isoform X2	incubation	-3.31076	0.0502941
HYPO	XP_014129461.1	VKORC1L1	vitamin K epoxide reductase complex subunit 1-like protein 1	incubation	-0.547224	0.0503116
HYPO	XP_014127329.1	CLSTN1	calsyntenin-1 isoform X2	incubation	-3.31913	0.0504185
HYPO	NP_001232128.1	THY1	thy-1 membrane glycoprotein precursor	incubation	-2.40933	0.0504382
HYPO	XP_014127735.1	ATP6V0A1	V-type proton ATPase 116 kDa subunit a isoform 1 isoform X2	incubation	-4.77045	0.0504815
HB	XP_005046475.1	LOC101809325	fatty acid desaturase 1-like	incubation	-1.27107	5.01e-07

## Sheet: Table S2
Table S2. Results of a Gene Ontology (GO) statistical enrichment test for differentially expressed genes in the ventromedial telencephalon (VmT) and hypothalmus (HYPO). Genes with positive and negative fold change were analyzed separately. The most specific terms with significant effects (Fisher’s adjusted p < 0.01) and that contain >3 genes are reported. Ont=Ontology (BP=Biological Process; CC =…
Tissue	Higher expression in…	Ontology	GO ID	Term	Annotated	Significant	Expected	P-Value	Genes
HYPO	territory establishment	BP	GO:0030308	negative regulation of cell growth	75	4	0.4	0.00025	ACVRL1, BCL6, DNAJB2, SMARCA4
HYPO	territory establishment	BP	GO:0035335	peptidyl-tyrosine dephosphorylation	70	3	0.38	0.003	DUSP4, EPM2A, TIMM50
HYPO	territory establishment	CC	GO:0005654	nucleoplasm	1415	13	7.34	0.0045	BCL6, BRD8, CHTOP, CLK3, EPM2A, KANSL2, PSMB6, RAD23A, RNF7, SBF1, SP1, SUGP1, TIMM50
HYPO	territory establishment	MF	GO:0004879	nuclear receptor activity	32	3	0.18	0.00034	GLMP, NR2F1, RXRA
HYPO	territory establishment	MF	GO:0004722	protein serine/threonine phosphatase act...	38	3	0.22	0.00058	DUSP4, EPM2A, TIMM50
HYPO	territory establishment	MF	GO:0004725	protein tyrosine phosphatase activity	53	3	0.3	0.00153	DUSP4, EPM2A, TIMM50
HYPO	incubation	BP	GO:0008344	adult locomotory behavior	49	4	0.69	9.2e-05	APP, CNP, DNM1, PAFAH1B1
HYPO	incubation	BP	GO:0006334	nucleosome assembly	22	3	0.31	0.00016	ATRX, NAP1L1, NAP1L4
HYPO	incubation	BP	GO:0035264	multicellular organism growth	91	4	1.28	0.00177	ANKRD11, APBA2, APP, ATRX
HYPO	incubation	BP	GO:2001022	positive regulation of response to DNA damage	50	3	0.7	0.00262	BCLAF1, DDX5, RPS3
HYPO	incubation	BP	GO:0007268	chemical synaptic transmission	216	6	3.04	0.00379	APBA2, APP, CLSTN1, DNM1, PAFAH1B1, SNCB
HYPO	incubation	BP	GO:0050803	regulation of synapse structure or activ...	65	3	0.91	0.00474	APP, CLSTN1, PAFAH1B1
HYPO	incubation	BP	GO:0001558	regulation of cell growth	174	4	2.45	0.00894	CLSTN1, EPB41L3, MAP2, RTN4
HYPO	incubation	BP	GO:0007009	plasma membrane organization	41	3	0.58	0.00905	EPB41L3, PACSIN1, SPTBN1
HYPO	incubation	BP	GO:0032872	regulation of stress-activated MAPK cascade	118	5	1.66	0.00917	APP, HSPH1, PAFAH1B1, PRDX1, RPS3
HYPO	incubation	CC	GO:0043209	myelin sheath	68	7	0.98	6e-08	ACO2, CALM2, CNP, DNM1, MBP, PKM, THY1
HYPO	incubation	CC	GO:0014069	postsynaptic density	66	6	0.95	1.2e-06	CLSTN1, EPB41L3, MAP2, PLCB4, RTN4, SPTBN1
HYPO	incubation	CC	GO:0044304	main axon	19	4	0.27	2.6e-06	EPB41L3, MAP2, MBP, SPTBN1
HYPO	incubation	CC	GO:0016607	nuclear speck	129	7	1.86	4.8e-06	ATP6V0A1, BASP1, BCLAF1, PNISR, SRSF11, SRSF4, THRAP3
HYPO	incubation	CC	GO:0005875	microtubule associated complex	39	4	0.56	0.00012	DYNC1I1, KIFAP3, KLC1, PAFAH1B1
HYPO	incubation	CC	GO:0005840	ribosome	106	5	1.53	0.00014	RPL14, RPL23A, RPS25, RPS3, UBA52
HYPO	incubation	CC	GO:0005876	spindle microtubule	32	3	0.46	0.00062	CALM2, KIFAP3, PAFAH1B1
HYPO	incubation	CC	GO:0043025	neuronal cell body	78	4	1.13	0.00075	MAP2, MBP, MYO10, RTN4
HYPO	incubation	CC	GO:0005783	endoplasmic reticulum	476	8	6.87	0.00258	APP, KIFAP3, PLCB4, RPS3, RTN1, RTN4, THY1, UBA52
HYPO	incubation	CC	GO:0005635	nuclear envelope	143	4	2.06	0.00533	APP, PAFAH1B1, PHF20, RTN4
HYPO	incubation	MF	GO:0030507	spectrin binding	15	3	0.22	5.1e-05	ANK2, DYNC1I1, MYO10
HYPO	incubation	MF	GO:0008017	microtubule binding	134	5	1.96	0.00052	KIF1A, MAP2, MYO10, PAFAH1B1, RPS3
HYPO	incubation	MF	GO:0005509	calcium ion binding	207	5	3.03	0.00355	CALM2, CLSTN1, PLCB4, PVALB, SNCB
HYPO	incubation	MF	GO:0003777	microtubule motor activity	68	3	1	0.00464	KIF1A, KLC1, MYO10
VmT	territory establishment	BP	GO:0001666	response to hypoxia	102	6	2.36	0.00012	ARNT2, CRYAB, EPAS1, HSP90B1, KCNMA1, TM9SF4
VmT	territory establishment	BP	GO:0005975	carbohydrate metabolic process	224	8	5.19	0.00052	EXT2, GK5, IRS2, MAN2B2, NEU2, PARG, PFKFB3, SLC3A1
VmT	territory establishment	BP	GO:0090503	RNA phosphodiester bond hydrolysis, exon...	21	3	0.49	0.00109	PAN3, PNPT1, XRN1
VmT	territory establishment	BP	GO:0006509	membrane protein ectodomain proteolysis	24	3	0.56	0.00162	ADAM10, MYH9, SH3D19
VmT	territory establishment	BP	GO:0055114	oxidation-reduction process	354	10	8.2	0.00434	ALDH18A1, CFAP61, ENOX1, IRS2, KDM1A, MTFR1, PDIA6, PNPT1, SQLE, SRD5A1
VmT	territory establishment	BP	GO:0033044	regulation of chromosome organization	180	5	4.17	0.00487	CTC1, KDM1A, KDM4C, SENP6, TRAPPC12
VmT	territory establishment	BP	GO:0031532	actin cytoskeleton reorganization	52	5	1.2	0.00501	CDC42BPA, FER, MYH9, NTRK3, TEK
VmT	territory establishment	BP	GO:0031032	actomyosin structure organization	97	4	2.25	0.00583	ACTN1, ARHGAP6, CDC42BPA, MYH9
VmT	territory establishment	BP	GO:1903364	positive regulation of cellular protein ...	80	3	1.85	0.00694	FBXL5, LONRF3, VPS35
VmT	territory establishment	BP	GO:0007601	visual perception	42	3	0.97	0.00807	EPAS1, MYO5A, WFS1
VmT	territory establishment	BP	GO:0051017	actin filament bundle assembly	79	3	1.83	0.00922	ACTN1, ARHGAP6, HSP90B1
VmT	territory establishment	CC	GO:0043235	receptor complex	107	5	2.5	0.0007	ARNT2, GABRB3, MYH9, NTRK3, PKD2L1
VmT	territory establishment	CC	GO:0000784	nuclear chromosome, telomeric region	44	4	1.03	0.00092	CTC1, KDM1A, NABP1, TP53BP1
VmT	territory establishment	CC	GO:0042641	actomyosin	34	5	0.79	0.00136	ACTN1, CDC42BPA, MYH9, MYO5A, TEK
VmT	territory establishment	CC	GO:0005793	endoplasmic reticulum-Golgi intermediate...	27	3	0.63	0.00235	HSPA5, PDIA6, TRAPPC12
VmT	territory establishment	CC	GO:0048471	perinuclear region of cytoplasm	137	6	3.2	0.00241	ADAM10, FBXL5, HSP90B1, SLC30A7, TRAPPC12, VPS35
VmT	territory establishment	CC	GO:0001725	stress fiber	28	3	0.65	0.00261	ACTN1, MYH9, TEK
VmT	territory establishment	CC	GO:0014069	postsynaptic density	66	4	1.54	0.00415	ADAM10, GSG1L, SYNDIG1, VPS35
VmT	territory establishment	CC	GO:0005769	early endosome	137	6	3.2	0.00517	ENTR1, MYO5A, SYNDIG1, TM9SF4, TRAK1, VPS35
VmT	territory establishment	CC	GO:0044432	endoplasmic reticulum part	208	6	4.85	0.00686	ADAM10, ALG11, HSP90B1, HSPA5, NBAS, WFS1
VmT	territory establishment	CC	GO:0099023	tethering complex	40	3	0.93	0.00722	HOOK3, NBAS, TRAPPC12
VmT	territory establishment	MF	GO:0030374	nuclear receptor transcription coactivat...	26	3	0.58	0.00183	ACTN1, KDM1A, NCOA7
VmT	territory establishment	MF	GO:0042162	telomeric DNA binding	26	3	0.58	0.00183	CTC1, KDM1A, TP53BP1
VmT	territory establishment	MF	GO:0042803	protein homodimerization activity	402	10	9.03	0.00473	ACTN1, ADAM10, CRYAB, EXT2, MID1, MSH2, MYH9, PDXK, SYNDIG1, XPNPEP3
VmT	territory establishment	MF	GO:0051082	unfolded protein binding	38	3	0.85	0.00548	CRYAB, DNAJB5, HSP90B1
VmT	territory establishment	MF	GO:0002039	p53 binding	41	3	0.92	0.00679	KDM1A, NTRK3, TP53BP1
VmT	territory establishment	MF	GO:0005267	potassium channel activity	66	4	1.48	0.0073	ABCC8, KCNMA1, KCNQ5, PKD2L1
VmT	territory establishment	MF	GO:0008017	microtubule binding	134	5	3.01	0.00884	EML1, HOOK3, MID1, MYH9, MYO5A
VmT	incubation	BP	GO:0006414	translational elongation	22	7	1	5.9e-06	EEF1A2, EEF1G, EEF2, EIF5A2, RACK1, RPLP1, RPLP2
VmT	incubation	BP	GO:0006412	translation	311	34	14.12	1.4e-05	EEF1A2, EEF1G, EEF2, EIF3K, EIF4B, EIF5A2, FARSA, MARS, MPV17L2, MRPL16, MRPL17, MRPL2, MRPL24, MRPS11, MRPS12, MRPS2, MRPS21, MRPS23, RACK1, RPL12, RPL13, RPL19, RPL4, RPLP1, RPLP2, RPS23, RPS26, RPS28, RPS29, RXRA, SAMD4A, SAMD4B, ZC3H12A, ZFP36L2
VmT	incubation	BP	GO:0072189	ureter development	11	5	0.5	1.8e-05	BMP4, GATA3, OSR1, SIX1, SOX8
VmT	incubation	BP	GO:0010595	positive regulation of endothelial cell ...	61	7	2.77	0.00016	ADGRA2, BMP4, GATA3, GPLD1, RHOB, SP1, ZC3H12A
VmT	incubation	BP	GO:0007155	cell adhesion	495	31	22.48	0.00039	ACHE, ADAM15, AMIGO1, ASS1, BMP4, COL5A1, CTNND1, DHPS, DUSP26, DUSP3, GATA3, HES1, ILK, ITGA11, ITGB4, KIFC3, MYO10, NCAN, PARVG, PTPN23, RADIL, RELL2, RHOB, SASH3, SRCIN1, STXBP1, TNIP1, UNC13D, VCAN, ZC3H12A, ZNF703
VmT	incubation	BP	GO:0015991	ATP hydrolysis coupled proton transport	12	4	0.54	0.00055	ATP5MC1, ATP5MC2, ATP6V1H, TCIRG1
VmT	incubation	BP	GO:0072079	nephron tubule formation	12	4	0.54	0.00055	GATA3, OSR1, SIX1, SOX8
VmT	incubation	BP	GO:0009615	response to virus	103	13	4.68	0.00089	BNIP3, CLU, DDIT4, DHX58, EEF1G, EXOSC5, GATA3, HMGA1, HYAL2, HYAL3, TKFC, UNC13D, ZC3H12A
VmT	incubation	BP	GO:0060037	pharyngeal system development	14	4	0.64	0.00105	BMP4, GATA3, HES1, SIX1
VmT	incubation	BP	GO:0045892	negative regulation of transcription, DN...	554	41	25.15	0.00164	APBB1, ARHGAP35, BMP4, CBFA2T2, CBX4, CBX8, CEBPD, CHMP1A, DNMT1, DUSP26, GATA3, GATAD2A, HDAC4, HES1, HMGA1, ID1, IKZF5, KAT8, KDM5B, MAF1, MAX, NACC2, NFIC, OSR1, OTUD7B, PPHLN1, PSMC5, RRP8, RXRA, SCRT2, SIX1, SMARCA4, SOX8, SREBF1, STAT6, SUPT5H, TBX15, TCF25, TRIM28, WWP2, ZNF703
VmT	incubation	BP	GO:0016925	protein sumoylation	21	5	0.95	0.00288	CBX4, HDAC4, HMG20B, SAE1, TRIM28
VmT	incubation	BP	GO:0009069	serine family amino acid metabolic proce...	18	4	0.82	0.00288	AMT, DAO, PHGDH, PSPH
VmT	incubation	BP	GO:0048745	smooth muscle tissue development	18	4	0.82	0.00288	BMP4, MYLK, OSR1, SIX1
VmT	incubation	BP	GO:1901575	organic substance catabolic process	802	41	36.42	0.00326	ACHE, ACOT7, ALDOC, AMT, BNIP3, CLPP, CLU, DAO, DDIT4, ECHS1, FEN1, FURIN, GCDH, GPLD1, HDAC4, HK3, HTRA2, HYAL2, HYAL3, IDNK, LSM1, NEU4, PAN2, PLCH1, PNKD, PSMB1, PSMB3, PSMB6, PSMB7, PSMC5, PTPN23, RACK1, RAD23A, SAMD4A, SAMD4B, TCIRG1, TPP1, USP15, WWP2, ZC3H12A, ZFP36L2
VmT	incubation	BP	GO:0043370	regulation of CD4-positive, alpha-beta T...	18	3	0.82	0.00345	GATA3, SASH3, ZC3H12A
VmT	incubation	BP	GO:0007189	adenylate cyclase-activating G protein-c...	44	6	2	0.00373	ADCY6, GNA13, LHCGR, PLN, RAMP1, UCN3
VmT	incubation	BP	GO:0061154	endothelial tube morphogenesis	10	3	0.45	0.00405	BMP4, CCM2, RHOB
VmT	incubation	BP	GO:0060231	mesenchymal to epithelial transition	10	3	0.45	0.00405	BMP4, GATA3, TCF15
VmT	incubation	BP	GO:0032462	regulation of protein homooligomerizatio...	10	3	0.45	0.00405	CLU, RACK1, RHOC
VmT	incubation	BP	GO:0001709	cell fate determination	20	4	0.91	0.00432	BMP4, GATA3, HES1, PTCH2
VmT	incubation	BP	GO:0045944	positive regulation of transcription by ...	577	34	26.2	0.00452	AKAP8L, BMP4, CCNT1, CEBPD, ETV5, GAL, GATA3, HDAC4, HES1, HYAL2, IER5, IRF2BPL, JUND, NFE2L1, NFIC, OSR1, POU3F2, RFXANK, RUVBL2, RXRA, SCAP, SIX1, SMARCA4, SOX8, SP1, SREBF1, SSBP3, STAT6, SUPT5H, TCF15, WWOX, WWP2, ZC3H12A, ZNF593
VmT	incubation	BP	GO:0000122	negative regulation of transcription by ...	406	26	18.43	0.00495	APBB1, ARHGAP35, BMP4, CBFA2T2, CBX4, CBX8, DUSP26, GATA3, HDAC4, HES1, ID1, IKZF5, MAX, NACC2, NFIC, OSR1, OTUD7B, RXRA, SCRT2, SIX1, SREBF1, STAT6, SUPT5H, TBX15, TCF25, WWP2
VmT	incubation	BP	GO:0043981	histone H4-K5 acetylation	11	3	0.5	0.00543	KANSL2, KAT8, MCRS1
VmT	incubation	BP	GO:0043982	histone H4-K8 acetylation	11	3	0.5	0.00543	KANSL2, KAT8, MCRS1
VmT	incubation	BP	GO:0061440	kidney vasculature development	11	3	0.5	0.00543	BMP4, HES1, OSR1
VmT	incubation	BP	GO:0072234	metanephric nephron tubule development	11	3	0.5	0.00543	HES1, OSR1, SOX8
VmT	incubation	BP	GO:0045822	negative regulation of heart contraction	11	3	0.5	0.00543	ATP1A1, PLN, ZC3H12A
VmT	incubation	BP	GO:1905331	negative regulation of morphogenesis of ...	11	3	0.5	0.00543	BMP4, GATA3, SIX1
VmT	incubation	BP	GO:0002076	osteoblast development	11	3	0.5	0.00543	ACHE, HDAC4, JUND
VmT	incubation	BP	GO:0040019	positive regulation of embryonic develop...	22	4	1	0.00618	GATA3, HES1, OSR1, SIX1
VmT	incubation	BP	GO:0002181	cytoplasmic translation	35	5	1.59	0.00652	RPL19, RPS23, RPS26, RPS28, RPS29
VmT	incubation	BP	GO:0071467	cellular response to pH	12	3	0.54	0.00706	GJA1, GPLD1, RAB11FIP5
VmT	incubation	BP	GO:0043984	histone H4-K16 acetylation	12	3	0.54	0.00706	KANSL2, KAT8, MCRS1
VmT	incubation	BP	GO:0042474	middle ear morphogenesis	12	3	0.54	0.00706	NAGLU, OSR1, SIX1
VmT	incubation	BP	GO:0019048	modulation by virus of host morphology o...	12	3	0.54	0.00706	HYAL2, RXRA, ZC3H12A
VmT	incubation	BP	GO:0072176	nephric duct development	12	3	0.54	0.00706	BMP4, GATA3, OSR1
VmT	incubation	BP	GO:1903322	positive regulation of protein modificat...	75	5	3.41	0.00706	HDAC4, MASTL, SPHK1, TNIP1, ZC3H12A
VmT	incubation	BP	GO:0071356	cellular response to tumor necrosis fact...	65	8	2.95	0.00811	CDIP1, GATA3, HYAL2, HYAL3, ILK, SPHK1, ZC3H12A, ZFP36L2
VmT	incubation	BP	GO:0051607	defense response to virus	71	8	3.22	0.00813	BNIP3, DDIT4, DHX58, EXOSC5, HYAL2, TKFC, UNC13D, ZC3H12A
VmT	incubation	BP	GO:0071353	cellular response to interleukin-4	13	3	0.59	0.00894	ALAD, GATA3, STAT6
VmT	incubation	BP	GO:2000136	regulation of cell proliferation involve...	13	3	0.59	0.00894	BMP4, HES1, SIX1
VmT	incubation	BP	GO:0031063	regulation of histone deacetylation	13	3	0.59	0.00894	AKAP8L, SREBF1, TADA3
VmT	incubation	CC	GO:0005634	nucleus	2949	165	129.42	9.4e-10	ABCB8, ACHE, ACOT7, ACTL6B, AKAP8L, ANAPC15, APBB1, ASAP3, BANF1, BLM, BNIP3, CBX1, CBX4, CBX8, CCNT1, CDIP1, CDK2AP2, CEBPD, CHMP1A, CLP1, CLU, COASY, CTNND1, DAP3, DDX23, DDX54, DTX1, DUSP26, DUSP3, EBF1, ECSIT, EPN3, EXOSC5, FEN1, FIBP, FLII, FOXB1, FTSJ3, GATA3, GATAD2A, GATAD2B, GJA1, HDAC4, HES1, HMG20B, HMGA1, HMX3, HTRA2, ID1, IER5, ILF2, ILK, IRF2BP2, JUND, KANSL2, KAT8, KDM2A, KDM5B, KP…
VmT	incubation	CC	GO:0005829	cytosol	1342	79	58.9	1.6e-06	ACOT7, AGRN, AHCYL2, AK1, APC2, ARHGDIG, ASAP3, ASS1, BLM, C2CD4C, CASTOR1, CORO1B, CTNND1, DTX1, DUSP3, EEF2, EIF4B, FLII, FSCN1, GIT1, GJA1, GNA13, HDAC4, HIP1R, HTRA2, HYAL2, IFI30, ILK, KANSL2, KDM5B, KPNB1, KXD1, LAMTOR5, LZTS2, MAP7D1, MARS, MID1IP1, MIEN1, MYO10, NAXE, NDUFA1, NFE2L1, NOSIP, PARD6B, PLCH1, PLEC, POLR3D, PPHLN1, PTPN23, RACK1, RAD23A, RFXANK, RPL19, RPLP1, RPS23, RPS26, RPS…
VmT	incubation	CC	GO:0005739	mitochondrion	505	42	22.16	7.2e-06	ABCB8, AMT, ASS1, ATP5MC1, BNIP3, CLPP, CLU, COASY, CS, DAO, DAP3, DDIT4, ECSIT, FEN1, GJA1, HIP1R, HSD17B8, HTRA2, IDH3B, MPV17L2, MRPL43, MRPL45, MRPS11, MRPS2, MRPS21, MRPS23, NAXE, NDUFA1, NDUFS2, NDUFS8, NDUFV1, NIPSNAP1, OGG1, PFDN2, PLN, PNKD, RAB11FIP5, RACK1, SLC8B1, TAZ, TIMM10, WWOX
VmT	incubation	CC	GO:0005737	cytoplasm	3814	205	167.39	0.0001	ABCB8, ACHE, ACOT7, ACTC1, AGRN, AHCYL2, AK1, AKAP8L, AMOTL2, AMT, APBB1, APC2, ARHGAP44, ARHGDIG, ASAP3, ASNA1, ASS1, ATL1, ATP5MC1, ATP6V1H, BANF1, BLM, BNIP3, C1QTNF5, C2CD4C, CASTOR1, CBARP, CCM2, CDIP1, CDK2AP2, CHMP1A, CLPP, CLU, COASY, COG1, CORO1B, CS, CTNND1, DAO, DAP3, DBNDD1, DDIT4, DTX1, DUSP26, DUSP3, ECSIT, EEF1A2, EEF1G, EEF2, EIF3K, EIF4B, EPN3, FAM19A1, FARSA, FEN1, FLII, FNDC4, …
VmT	incubation	CC	GO:0005840	ribosome	106	20	4.65	0.00012	DAP3, MRPL16, MRPL17, MRPL2, MRPL24, MRPL43, MRPS11, MRPS12, MRPS2, MRPS21, MRPS23, RPL13, RPL19, RPL4, RPLP1, RPLP2, RPS23, RPS26, RPS28, RPS29
VmT	incubation	CC	GO:0005839	proteasome core complex	10	4	0.44	0.0002	PSMB1, PSMB3, PSMB6, PSMB7
VmT	incubation	CC	GO:0015935	small ribosomal subunit	25	8	1.1	0.0002	MRPS11, MRPS12, MRPS2, MRPS21, RPS23, RPS26, RPS28, RPS29
VmT	incubation	CC	GO:0016020	membrane	3184	151	139.74	0.00043	AATK, ABCB8, ABCG4, ABHD17A, ACHE, ACTG1, ADAM11, ADAM15, ADCY6, ADGRA2, AGRN, AK1, AMIGO1, AMOTL2, APBB1, APC2, ARHGDIG, ARL16, ASIC5, ATL1, ATP1A1, ATP5MC1, ATP5MC2, ATP6V1H, AVPR1A, BNIP3, C1QTNF5, CACNB3, CADM3, CASKIN2, CBARP, CDC42EP4, CDIP1, CHMP1A, CLCN2, CLU, CORO1B, CTNND1, DAO, DBNDD1, DUSP3, EEF2, EPN3, FIBP, FKBP11, FNDC4, FSCN1, FURIN, FZD9, GABBR1, GALNT17, GGCX, GJA1, GNB1, GNG10,…
VmT	incubation	CC	GO:0005622	intracellular	5749	310	252.31	0.00044	ABCB8, ACHE, ACOT7, ACTC1, ACTG1, ACTL6B, ADCY6, AGRN, AHCYL2, AK1, AKAP8L, AMOTL2, AMT, ANAPC15, APBB1, APC2, ARHGAP44, ARHGDIG, ASAP3, ASNA1, ASS1, ATL1, ATP5MC1, ATP6V1H, BANF1, BLM, BNIP3, C1QTNF5, C2CD4C, CASTOR1, CBARP, CBX1, CBX4, CBX8, CCDC137, CCM2, CCNT1, CDC42EP4, CDIP1, CDK2AP2, CEBPD, CHMP1A, CLP1, CLPP, CLU, COASY, COG1, CORO1B, CS, CTNND1, DAO, DAP3, DBN1, DBNDD1, DDIT4, DDX23, DDX…
VmT	incubation	CC	GO:0043231	intracellular membrane-bounded organelle	4135	225	181.48	0.00057	ABCB8, ACHE, ACOT7, ACTL6B, AHCYL2, AKAP8L, AMT, ANAPC15, APBB1, APC2, ASAP3, ASS1, ATL1, ATP5MC1, ATP6V1H, BANF1, BLM, BNIP3, CBX1, CBX4, CBX8, CCNT1, CDIP1, CDK2AP2, CEBPD, CHMP1A, CLP1, CLPP, CLU, COASY, COG1, CS, CTNND1, DAO, DAP3, DDIT4, DDX23, DDX54, DTX1, DUSP26, DUSP3, EBF1, ECSIT, EIF5A2, EPN3, EXOSC5, FAM19A1, FEN1, FIBP, FLII, FNDC4, FOXB1, FTSJ3, FURIN, GAL3ST1, GALNT17, GATA3, GATAD2…
VmT	incubation	CC	GO:0005761	mitochondrial ribosome	20	4	0.88	0.00064	DAP3, MRPL43, MRPS11, MRPS21
VmT	incubation	CC	GO:0022627	cytosolic small ribosomal subunit	15	4	0.66	0.00116	RPS23, RPS26, RPS28, RPS29
VmT	incubation	CC	GO:0005730	nucleolus	425	25	18.65	0.00127	ABCB8, ACTL6B, BLM, DDX23, DDX54, EXOSC5, FEN1, FTSJ3, ILF2, KRI1, MAF1, MARS, MCRS1, MYO10, NACC2, NOP56, RBBP5, RPL13, RRP8, SAMD4A, SMARCA4, SPG11, UTP4, VPS51, WDR55
VmT	incubation	CC	GO:0030027	lamellipodium	70	8	3.07	0.00197	ACTC1, APBB1, APC2, CORO1B, FSCN1, ILK, MYLK, RAPGEF3
VmT	incubation	CC	GO:0005654	nucleoplasm	1415	69	62.1	0.00261	ACOT7, AKAP8L, ASAP3, BANF1, CBX4, CBX8, CCNT1, CLP1, COASY, DAP3, DTX1, DUSP3, ECSIT, EPN3, FEN1, FLII, GATAD2A, GATAD2B, GJA1, HDAC4, HMG20B, ID1, ILK, IRF2BP2, KANSL2, KAT8, KPNB1, MASTL, MAX, MCRS1, MED19, MINDY1, NAXE, NDUFS2, OGG1, PHC2, POLR3D, PPHLN1, PSMB6, PSMB7, PTPN23, RACK1, RAD23A, RBBP5, RBM15B, RFXANK, RNF208, RPP25, RPTOR, RRP8, RUVBL2, SBF1, SLC26A11, SNX27, SP1, SPR, SRA1, STAT…
VmT	incubation	CC	GO:0030175	filopodium	33	5	1.45	0.00409	ACTC1, FSCN1, FZD9, MYO10, RAPGEF3
VmT	incubation	CC	GO:0005884	actin filament	46	6	2.02	0.00595	ACTC1, ACTG1, APC2, CORO1B, SH2B2, VPS11
VmT	incubation	CC	GO:0045202	synapse	244	12	10.71	0.00823	ACHE, APBB1, ATP1A1, BNIP3, DBNDD1, HDAC4, IGSF21, KCNAB2, MPP2, SAMD4A, SH3GL1, SPG11
VmT	incubation	CC	GO:0033177	proton-transporting two-sector ATPase co...	14	3	0.61	0.00969	ATP5MC1, ATP5MC2, TCIRG1
VmT	incubation	MF	GO:0042803	protein homodimerization activity	402	29	18.54	0.00015	ABCG4, ACHE, ACOT7, BANF1, BLM, BNIP3, CANT1, CEBPD, CHMP1A, FSD1, FZD9, GALE, HES1, HIP1R, MAPK4, MAX, MVD, NACC2, NAXE, NBL1, NRN1, PEX11B, PSPH, RACK1, S100A11, SLC8B1, SP1, TBX15, TIMM10
VmT	incubation	MF	GO:0019901	protein kinase binding	312	28	14.39	0.00019	ADCY6, CSK, DUSP3, EEF1A2, EEF2, GJA1, HDAC4, HYAL2, ILK, KIZ, LLGL1, MAP2K7, MAPK4, MAPK8IP2, MAPK8IP3, MAPRE3, OSR1, PRKAG1, PTPN23, RACK1, RPTOR, SH2B2, SHC2, SRCIN1, SREBF1, TNIP1, TRAF4, WNK1
VmT	incubation	MF	GO:0003735	structural constituent of ribosome	44	7	2.03	0.00071	MRPL2, MRPL24, MRPS11, RPL19, RPLP1, RPS23, RPS29
VmT	incubation	MF	GO:0015103	inorganic anion transmembrane transporte...	59	6	2.72	0.00184	CLCN2, MFSD5, SLC26A11, SLC4A2, SLC4A8, TTYH2
VmT	incubation	MF	GO:0005540	hyaluronic acid binding	10	3	0.46	0.00411	HYAL2, NCAN, VCAN
VmT	incubation	MF	GO:0004298	threonine-type endopeptidase activity	10	3	0.46	0.00411	PSMB1, PSMB6, PSMB7
VmT	incubation	MF	GO:0003924	GTPase activity	108	10	4.98	0.00415	ATL1, EEF1A2, GNA13, GNB1, GNG10, RASL10B, RHOB, RHOC, TUBAL3, TUBB3
VmT	incubation	MF	GO:0042802	identical protein binding	852	55	39.28	0.00416	ABCG4, ACHE, ACOT7, ACTG1, ALAD, AMOTL2, ASS1, ATL1, BANF1, BLM, BNIP3, C1QTNF5, CANT1, CASTOR1, CEBPD, CHMP1A, CSK, DHPS, FSD1, FZD9, GALE, GNMT, HDAC4, HES1, HIP1R, HTRA2, KCTD12, KLHL12, MAPK4, MAPRE3, MAX, MID1IP1, MVD, NACC2, NAXE, NBL1, NRN1, PEX11B, PHC2, POU3F2, PSPH, RACK1, RUVBL2, S100A11, SDSL, SH3GL1, SLC8B1, SP1, STAT6, TBX15, TIMM10, TNIP1, TRAF4, USP15, VWA1
VmT	incubation	MF	GO:0035591	signaling adaptor activity	23	4	1.06	0.00713	MAPK8IP2, MAPK8IP3, RACK1, SH2B2
VmT	incubation	MF	GO:0010485	H4 histone acetyltransferase activity	12	3	0.55	0.00716	KANSL2, KAT8, MCRS1
VmT	incubation	MF	GO:0004252	serine-type endopeptidase activity	50	6	2.31	0.00725	CLPP, FURIN, HTRA2, PCSK2, PCSK7, TPP1
VmT	incubation	MF	GO:0035064	methylated histone binding	37	5	1.71	0.00846	CBX4, CBX8, KAT8, RBBP5, RRP8
VmT	incubation	MF	GO:0016853	isomerase activity	78	8	3.6	0.00849	FKBP11, GALE, GLCE, ISYNA1, MPI, NAXE, QSOX1, RPUSD3
VmT	incubation	MF	GO:0003727	single-stranded RNA binding	43	5	1.98	0.00863	CBX4, CBX8, DHX58, MCRS1, SRA1
VmT	incubation	MF	GO:0003714	transcription corepressor activity	86	8	3.97	0.00966	CBFA2T2, DDX54, HDAC4, KDM5B, RUVBL2, SMARCA4, TBX15, TRIM28

## Sheet: Table S3
Table S3. List of the candidate aggression-related genes detected in our dataset. The list of relevant pathways was obtained from the literature (Nelson, 2005; Filby et al., 2010) and functions are from GeneCards (https://www.genecards.org).
Pathway	Gene Symbol	Gene Name	Function
Monoamines	DDC	Dopa Decarboxylase	catalyzes the decarboxylation of DOPA to dopamine, 5-hydroxytryptophan to serotonin, and tryptophan to tryptamine
Catecholamines	TH	Tyrosine Hydroxylase	rate-limiting enzyme in the synthesis of catecholamines; involved in the conversion of tyrosine to dopamine
Catecholamines	COMT	Catechol-O-Methyltransferase	one of the major degradative pathways of the catecholamine transmitters; catalyzes the transfer of a methyl group from S-adenosylmethionine to catecholamines
Catecholamines	DBH	Dopamine Beta-Hydroxylase	catalyzes the conversion of dopamine to norepinephrine
Catecholamines	DRD2	Dopamine Receptor D2	binds dopamine; inhibits adenylyl cyclase activity
Catecholamines	ADRB1	Beta-1 Adrenergic Receptor	binds epinephrine and norepinephrine; activation of adenylate cyclase
Catecholamines	ADRB2	Beta-2 Adrenergic Receptor	binds epinephrine and norepinephrine; activation of adenylate cyclase
Catecholamines	ADRA2A	Alpha-2A Adrenergic Receptor	binds catecholamines; inhibition of adenylate cyclase
Serotonin	TPH	Tryptophan Hydroxylase 1	catalyzes the first and rate limiting step in the biosynthesis of serotonin
Serotonin	SLC6A4	Sodium-Dependent Serotonin Transporter	transports the neurotransmitter serotonin from synaptic spaces into presynaptic neurons; terminates the action of serotonin and recycles it
Serotonin	HTR1A	5-Hydroxytryptamine Receptor 1A	binds serotonin
Serotonin	HTR1B	5-Hydroxytryptamine Receptor 1B	inhibits the activity of adenylate cyclase and manages the release of serotonin, dopamine, and acetylcholine in the brain
Serotonin	HTR2A	5-Hydroxytryptamine Receptor 2A	binds serotonin
Amino Acids	GAD1	Glutamate Decarboxylase 1	catalyzes the production of gamma-aminobutyric acid (GABA) from L-glutamic acid
Amino Acids	GABBR1	GABA-B Receptor 1	binds GABA; mediates the inhibitory effects of GABA
Amino Acids	GABBR2	GABA-B Receptor 2	binds GABA; mediates the inhibitory effects of GABA
Amino Acids	GABRA1	GABA(A) Receptor Subunit Alpha-1	binds GABA; mediates the inhibitory effects of GABA
Amino Acids	GABRA2	GABA(A) Receptor Subunit Alpha-2	binds GABA; mediates the inhibitory effects of GABA
Amino Acids	GABRA3	GABA(A) Receptor Subunit Alpha-3	binds GABA; mediates the inhibitory effects of GABA
Amino Acids	GABRA4	GABA(A) Receptor Subunit Alpha-4	binds GABA; mediates the inhibitory effects of GABA
Amino Acids	GABRA5	GABA(A) Receptor Subunit Alpha-5	binds GABA; mediates the inhibitory effects of GABA
Amino Acids	GABRA6	GABA(A) Receptor Subunit Alpha-6	binds GABA; mediates the inhibitory effects of GABA
Amino Acids	GABRB1	GABA(A) Receptor Subunit Beta-1	binds GABA; mediates the inhibitory effects of GABA
Amino Acids	GABRB2	GABA(A) Receptor Subunit Beta-2	binds GABA; mediates the inhibitory effects of GABA
Amino Acids	GABRB3	GABA(A) Receptor Subunit Beta-3	binds GABA; mediates the inhibitory effects of GABA
Amino Acids	GRM1	Glutamate Metabotropic Receptor 1	binds glutamate; part of receptor Group 1 and activates phospholipase C (increases NMDA receptor activity)
Amino Acids	GRM2	Glutamate Metabotropic Receptor 2	binds glutamate; part of receptor Group II and linked to the inhibition of the cyclic AMP cascade (decreases NMDA receptor activity)
Amino Acids	GRM3	Glutamate Metabotropic Receptor 3	binds glutamate; part of receptor Group II and linked to the inhibition of the cyclic AMP cascade (decreases NMDA receptor activity)
Amino Acids	GRM4	Glutamate Metabotropic Receptor 4	binds glutamate; part of receptor Group III and linked to the inhibition of the cyclic AMP cascade (decreases NMDA receptor activity)
Amino Acids	GRM5	Glutamate Metabotropic Receptor 5	binds glutamate; part of receptor Group 1 and activates phospholipase C (increases NMDA receptor activity)
Amino Acids	GRM7	Glutamate Metabotropic Receptor 7	binds glutamate; part of receptor Group III and linked to the inhibition of the cyclic AMP cascade (decreases NMDA receptor activity)
Amino Acids	GRM8	Glutamate Metabotropic Receptor 8	binds glutamate; part of receptor Group III and linked to the inhibition of the cyclic AMP cascade (decreases NMDA receptor activity)
Amino Acids	GRIN1	Glutamate Ionotropic Receptor NMDA Type Subunit 1	binds glutamate; critical subunit of NMDA receptors
Amino Acids	GRIN2A	Glutamate Ionotropic Receptor NMDA Type Subunit 2A	binds glutamate
Amino Acids	GRIN2B	Glutamate Ionotropic Receptor NMDA Type Subunit 2B	binds glutamate
Amino Acids	GRIN2C	Glutamate Ionotropic Receptor NMDA Type Subunit 2C	binds glutamate
Amino Acids	GRIN2D	Glutamate Ionotropic Receptor NMDA Type Subunit 2D	binds glutamate
Amino Acids	GRIN3A	Glutamate Ionotropic Receptor NMDA Type Subunit 3A	binds glutamate
Amino Acids	GRIN3B	Glutamate Ionotropic Receptor NMDA Type Subunit 3B	binds glutamate
Amino Acids	GRIA2	Glutamate Ionotropic Receptor AMPA Type Subunit 2	binds glutamate; AMPA receptors mediate fast excitatory synaptic transmission
Amino Acids	GRIA3	Glutamate Ionotropic Receptor AMPA Type Subunit 3	binds glutamate; AMPA receptors mediate fast excitatory synaptic transmission
Amino Acids	GRIA4	Glutamate Ionotropic Receptor AMPA Type Subunit 4	binds glutamate; AMPA receptors mediate fast excitatory synaptic transmission
Amino Acids	GRIK2	Glutamate Ionotropic Receptor Kainate Type Subunit 2	binds glutamate
Amino Acids	GRIK3	Glutamate Ionotropic Receptor Kainate Type Subunit 3	binds glutamate
Amino Acids	GRIK4	Glutamate Ionotropic Receptor Kainate Type Subunit 4	binds glutamate
Amino Acids	GRIK5	Glutamate Ionotropic Receptor Kainate Type Subunit 5	binds glutamate
Prolactin	PREB	Prolactin Regulatory Element-Binding Protein	binds to a Pit1-binding element of the prolactin promoter
Prolactin	PRL	Prolactin	prolactin
Prolactin	PRLHR	Prolactin Releasing Hormone Receptor	binds prolactin-relasing peptide; stimulates prolactin release
Prolactin	PRLR	Prolactin Receptor	binds prolactin
Nitric Oxide	NOS1	Nitric Oxide Synthase 1	synthesize nitric oxide from L-arginine
Nitric Oxide	NOSIP	Nitric Oxide Synthase Interacting Protein	negatively regulates nitric oxide production by inhibiting the enzymatic activity of NOS1 and NOS3
Steroids	STAR	Steroidogenic Acute Regulatory Protein	enhances the conversion of cholesterol into pregnenolone
Steroids	HSD3B	3 Beta-Hydroxysteroid Dehydrogenase/Delta 5-->4-Isomerase	catalyzes the step that leads to the production of all classes of steroid hormones
Sex Steroids	GNRH1	Gonadotropin Releasing Hormone 1	stimulates the release of luteinizing and follicle stimulating hormones
Sex Steroids	NPVF	Neuropeptide VF Precursor	potent negative regulator of gonadotropin synthesis and secretion
Sex Steroids	LHCGR	Luteinizing Hormone/Choriogonadotropin Receptor	binds both luteinizing hormone and choriogonadotropin
Sex Steroids	CYP17A1	Steroid 17-Alpha-Hydroxylase/17,20 Lyase	catalyzes the conversion of pregnenolone and progesterone ultimately to dehydroepiandrosterone (DHEA) and androstenedione
Sex Steroids	SRD5A1	Steroid 5 Alpha-Reductase 1	catalyzes the conversion of testosterone into the more potent androgen, dihydrotestosterone (DHT)
Sex Steroids	CYP19A1	Aromatase	catalyzes the last steps of estrogen biosynthesis
Sex Steroids	AR	Androgen Receptor	binds androgens like testosterone
Sex Steroids	ESR1	Estrogen Receptor 1	binds estrogen
Sex Steroids	ESR2	Estrogen Receptor 2	binds estrogen
Glucocorticoids	CRH	Corticotropin Releasing Hormone	stimulates the release of adrenocorticotropic hormone
Glucocorticoids	CRHR1	Corticotropin Releasing Hormone Receptor 1	binds corticotropin releasing hormone
Glucocorticoids	CRHR2	Corticotropin Releasing Hormone Receptor 2	binds corticotropin releasing hormone
Glucocorticoids	HSD11B1	Hydroxysteroid 11-Beta Dehydrogenase 1	catalyzes the conversion of cortisol to the inactive metabolite cortisone
Glucocorticoids	NR3C1	Glucocorticoid Receptor	binds glucocorticoids
Glucocorticoids	NR3C2	Mineralocorticoid Receptor	binds both mineralocorticoids such as aldosterone and glucocorticoids such as corticosterone
Nonapeptides	VT	Vasotocin-Neurophysin VT	vasotocin
Nonapeptides	OXTR	Oxytocin Receptor	binds oxytocin
Nonapeptides	AVPR1A	Arginine Vasopressin Receptor 1A	binds arginine vasopressin
Opioids	OPRK1	Kappa-Type Opioid Receptor	binds endogenous alpha-neoendorphins and dynorphins; plays a role in the perception of pain
Opioids	OPRL1	Nociceptin Receptor	binds endogenous neuropeptide nociceptin; plays a role in modulating the perception of pain and the regulation of locomotor activity
Opioids	OPRM1	Mu-Type Opioid Receptor	binds endogenous opioids such as beta-endorphin and endomorphin
Opioids	OPRD1	Delta-Type Opioid Receptor	binds endogenous enkephalins and a subset of other opioids; plays a role in the perception of pain
Neurotrophic Factor	BDNF	Brain Derived Neurotrophic Factor	major regulator of synaptic transmission and plasticity at adult synapses
Histamine	HRH1	Histamine Receptor H1	mediates increase in capillary permeability and neurotransmission in the central nervous system
Histamine	HRH2	Histamine Receptor H2	involved in the suppressive activities of histamine; possible role in regulating cell growth and differentiation
Histamine	HRH3	Histamine Receptor H3	could mediate the histamine signals in CNS; thought to function as presynaptic autoreceptors
Histamine	HNMT	Histamine N-Methyltransferase	inactivates histamine by N-methylation; plays an important role in degrading histamine

## Sheet: Table S4
Table S4. RNA-Seq mapping statistics, including total read pairs from the sequencer, total read pairs after trimming, total read pairs mapped (both reads in the pair mapped to the same transcript), and percentage mapped.
Tissue	Breeding Stage	Female ID	Total Read Pairs	Total Trimmed Read Pairs	Trimmed Read Pairs Mapped	Percent Read Pairs Mapped
Ventromedial Telencephalon	Territory Establishment	85674	22742575	21860862	18313523	83.7731
Ventromedial Telencephalon	Territory Establishment	85689	24530581	22843925	18947282	82.9423
Ventromedial Telencephalon	Territory Establishment	85691	39176498	34118327	26511436	77.7044
Ventromedial Telencephalon	Territory Establishment	85692	25629830	22781403	18458426	81.0241
Ventromedial Telencephalon	Territory Establishment	85694	23219044	20983690	16908836	80.5809
Ventromedial Telencephalon	Incubation	85757	25629935	23653069	19768096	83.5752
Ventromedial Telencephalon	Incubation	85774	18034753	16950968	14204513	83.7977
Ventromedial Telencephalon	Incubation	85840	19539489	18369654	15443963	84.0732
Ventromedial Telencephalon	Incubation	85889	28846164	26278140	21016359	79.9766
Ventromedial Telencephalon	Incubation	85899	20830383	18485829	14282234	77.2604
Hypothalamus	Territory Establishment	85674	22019011	20017738	15954911	79.7039
Hypothalamus	Territory Establishment	85689	20079836	18546603	15430934	83.2009
Hypothalamus	Territory Establishment	85691	18366756	16087094	12289814	76.3955
Hypothalamus	Territory Establishment	85692	20786289	18404040	14399881	78.243
Hypothalamus	Territory Establishment	85694	17754684	15759353	12191902	77.363
Hypothalamus	Incubation	85757	15920158	14226750	11248576	79.0664
Hypothalamus	Incubation	85774	21547614	19538194	15822957	80.9847
Hypothalamus	Incubation	85840	22605458	20266062	16126713	79.575
Hypothalamus	Incubation	85889	21113026	19243824	15644244	81.2949
Hypothalamus	Incubation	85899	24878208	23144247	19244168	83.1488
Hindbrain	Territory Establishment	85674	23142305	21054860	17347842	82.3935
Hindbrain	Territory Establishment	85689	26841544	24548878	20355016	82.9163
Hindbrain	Territory Establishment	85691	21910607	19597515	15870353	80.9815
Hindbrain	Territory Establishment	85692	18097582	16322561	13578733	83.19
Hindbrain	Territory Establishment	85694	20640775	18915892	15663985	82.8086
Hindbrain	Incubation	85757	21627215	19515744	15989333	81.9304
Hindbrain	Incubation	85774	22444248	20755569	17328312	83.4875
Hindbrain	Incubation	85840	23177837	21064317	17278034	82.0251
Hindbrain	Incubation	85889	22532025	20421389	16788516	82.2105
Hindbrain	Incubation	85899	23898188	21814006	18055120	82.7685
